# Supplementary material for: Dormancy Signatures and Metastasis in Estrogen Receptor Positive and Negative Breast Cancer
Source: PLoS One. 2012 Apr 18;7(4):e35569. doi: 10.1371/journal.pone.0035569 (PMC3329481; doi:10.1371/journal.pone.0035569)
Supplement: Data S1 — Data set referred to in Text S1 as dt.Loi.signature.xls. (XLS) [file pone.0035569.s002.xls]

probe.set	dormancy	gene	GSM150794	GSM150795	GSM150796	GSM150797	GSM150798	GSM150799	GSM150800	GSM150801	GSM150802	GSM150803	GSM150804	GSM150805	GSM150943	GSM150944	GSM150945	GSM150946	GSM150947	GSM150948	GSM150949	GSM150950	GSM150951	GSM150952	GSM150953	GSM150954	GSM150955	GSM150956	GSM150957	GSM150958	GSM150959	GSM150960	GSM150961	GSM150962	GSM150963	GSM150964	GSM150965	GSM150966	GSM150967	GSM150968	GSM150969	GSM150970	GSM150971	GSM150972	GSM150973	GSM150974	GSM150975	GSM150976	GSM150977
203935_at	1	ACVR1	481.72	610.44	668.5	693.48	619.31	519.69	596.42	546.21	412.06	534.75	644.11	479.19	755.14	833.99	407.46	625.7	392.04	714.73	627.7	610.91	643.93	649.41	390.5	955.31	482.02	701.64	476.19	694.63	643.16	305.8	856.96	587.27	739.33	689.1	748.69	891.42	717.3	772.43	613.24	684.11	661.22	623.8	522.38	324.05	566.37	534.91	544.24
209521_s_at	1	AMOT	103.54	102.99	136.31	92.85	99.45	96.08	103.48	127.11	138.71	133.5	116.64	178.63	55.74	56.21	71.15	65.85	61.15	56.58	62.01	82.46	61.29	75.27	80.89	59.84	76.48	67.67	73.44	64.63	60.43	80.2	75.14	101.31	63.02	75.34	75.45	83.08	64.17	68.14	64.78	59.61	85.38	71.6	60.59	67.53	60.82	54.42	69.75
210027_s_at	-1	APEX1	1222.23	2218.9	1828.95	1496.68	2155.45	1596.82	2113.66	1859.75	2335.4	1659.27	2297.26	1996.75	2589.86	2148.86	2531.43	2433.03	1873.75	1262.71	1521.94	1934.1	1887.74	2260.84	2347.39	2539.68	1595.03	1933.3	2062.3	2042.21	2648.29	1850.45	2010.69	2560.27	1996.32	2985.37	2294.51	2772.77	2278.44	2263.42	1731.56	2423.44	2569.13	1755.76	2333.1	1865.16	1589.99	1861.39	1975.04
202672_s_at	-1	ATF3	211.2	321.59	178.8	1316.82	407.56	716.79	1428.87	487.28	238.03	1499.41	629.09	537	644.21	660.75	207.92	232.38	501.86	385.92	347.13	307.61	280.83	142.65	128.83	419.2	324.17	811.24	202.96	486.64	142.4	157.25	652.45	251.46	770.7	283.89	782.19	385.74	377.51	209.97	416.44	174	173.96	561.81	246	170.91	352.39	422.47	340.82
200779_at	-1	ATF4	2395.39	2676.06	2413.79	3689.9	3607.61	2919.65	3323.83	3628.99	2904.48	3156.71	2931.5	3578.84	3313.79	2674.88	3889.6	2555.61	1822.51	2599.76	3360.56	2762.35	2813.76	2500	2210.91	3410.22	2648.96	2871.47	2265.4	2691.76	1893.08	2751.87	2555.84	2427.9	2409.31	2661.15	2782.31	2157.76	2248.1	2220.33	2142.83	1911.3	2087.41	2021.65	2349.57	3694.63	2604.63	2406.72	2592.48
203755_at	-1	BUB1B	227.75	257.27	340.13	258.62	220.35	194.72	216.03	269.1	277.14	220.29	349.28	439.72	351.1	354.02	348.38	448.71	226	300.13	284.12	599.19	272.96	235.83	202.67	226.49	385.02	332.66	319.59	260.5	310.68	390.84	386.33	498.52	314.05	483.04	307.07	447.55	442.54	224.95	278.35	451.87	471.48	326.46	246.83	224.15	299.26	406.42	303.93
209714_s_at	-1	CDKN3	162.29	129.23	267.57	152.2	91.72	127.95	113.32	172.87	228.76	105.27	369.48	256.73	304.24	265.77	361.08	439.91	115.75	288.83	263.64	522.51	367.46	163.24	83.94	124.16	274.43	482.08	374.1	139.43	328.43	569.84	792.76	518.56	196.57	305.6	231.57	303.07	350.9	117.03	318.27	270.53	483.2	306.3	208.7	86.91	206.74	404.34	328.36
204170_s_at	-1	CKS2	455.06	218.31	470.41	262.11	116.97	212.32	169.13	242.21	1018.31	160.36	1181.52	385.79	775.89	743.18	849.89	850.4	736.74	595.83	611.85	2290.23	595.35	527.24	318.54	288.85	789.25	1244.02	1133.48	584.26	151.69	708.32	1750.06	1629.06	429.62	834.12	816.95	683.42	840.38	460.31	873.74	1086.27	966.34	713.27	521.17	375.15	623.7	1119.78	516.45
201697_s_at	-1	DNMT1	395.47	389.69	454.99	554.71	411.39	515.7	482.17	569.96	326.45	288.47	593.29	402.19	617.03	509.67	1303.21	515.16	590.45	595.61	619.85	648.49	761.3	307.31	430.64	529.02	828.87	561.59	711.14	563.53	567.86	432.53	580.32	599.58	596.39	495.88	532.64	711.33	661.8	542.59	499.34	389.52	600.47	826.29	325.6	505.16	461.61	969.67	627.25
203270_at	-1	DTYMK	241.66	244.22	272.23	194.01	200.77	195.59	217.81	241.33	348.52	217.73	297.06	216.37	316.7	318.82	276.33	360.26	379.92	338.18	262.62	533.3	276.75	187.75	212.2	263.22	437.66	435.73	308.32	235.91	311.19	253.55	252.94	252.52	300	308.21	305.43	496.76	362.28	256.21	313.55	217.1	534	240.09	366.98	453.2	310.59	390.51	327.09
208394_x_at	-1	ESM1	77.84	59.54	65.45	66.25	46.91	47.63	63.97	51.73	101.31	70.9	88.5	73.02	37.06	92.16	52.9	110.37	179.28	116.68	97.38	66.7	141.17	64.29	38.56	42.3	81.54	107.77	39.05	60.3	52.27	141.7	224.91	154.64	62.11	74.32	48.57	58.66	157.55	104.57	95.78	287.28	58.84	165.75	96.01	77.19	142.11	85.13	118.42
204420_at	-1	FOSL1	381.19	404.26	352.76	310.48	297.19	293.76	304.42	302.66	290.72	367.66	297.18	396.72	145.15	144.59	196.66	155.23	187.29	185.4	145.33	199.71	194.54	194.6	184.22	176.87	145.99	182.58	186.51	186.49	156.48	273.17	154.77	257.13	143.02	205.09	159.9	211.07	206.14	168.47	164.15	262.66	268.54	244.14	260.98	175.2	140.97	177.6	277.78
202580_x_at	-1	FOXM1	190.33	194.15	216.18	161.84	153.28	162.36	128.82	216.18	284.68	177.84	343.49	306.25	256.22	248.82	271.98	310.29	187.02	253.41	237.13	508.11	275.49	133.62	151.27	131.73	200.9	400.79	283.64	156.27	164.48	472.83	332.71	280.56	224.81	240.68	199.02	272.3	311.64	145.78	303.18	290.3	422.48	202.75	195.84	115.54	214.29	335.23	232.18
209806_at	1	HIST1H2BK	818.45	1399.16	1972.24	1062.07	1602.94	2492.7	1430.98	1399.35	1551.81	1303.37	879.05	1842.29	2609.48	3342.81	1413.83	2684.49	3152.01	3476.44	1964.03	2657.82	3220.19	632.4	3892.75	1035.31	971.96	2459.76	1840.64	2035.31	2204.53	1474.61	1547.96	2611.85	963.14	1164.81	1323.58	3962.63	2491.18	1799.23	2197.74	993.71	4093.3	5672.06	3184.22	3492.2	1873.9	1563.44	2838.78
204475_at	-1	MMP1	90.2	91.15	168.75	119.61	64.91	84.77	84.98	921.89	119.82	84.42	192.62	127.49	61.3	69.51	92.62	74.22	108.74	146.16	104.02	1315.46	478.79	100.24	100.12	76.59	77.58	951.39	66.38	100.42	115.2	78.61	511.98	103.8	120.47	255.6	132.87	161.13	344	72.66	236.25	95.29	273.96	147.91	108.46	65.51	122.58	386.53	163.11
201069_at	1	MMP2	1058.69	1736.55	1438.6	4354.68	1408.16	1732.99	1478.31	3011.77	1954.45	818.45	1711.37	1718.73	938.77	1641.42	1054.87	303.5	698.55	873.99	2689.07	1013.04	1815.04	842.58	868.42	2890.88	764.88	1895.49	636.55	1369.29	540.21	707.87	1263.51	1056.56	2498.34	703.71	1458.51	2438.71	1410.96	2461.27	1210.92	1723.32	1259.82	1621.1	751.13	601.25	1250.09	851.97	648.37
200790_at	-1	ODC1	590.03	614.3	490.67	603.49	547.57	815.41	546.44	657.33	930.87	359.43	782.24	340.99	618.5	588.67	480.05	1267.76	173.41	370.56	694.96	328.22	853.98	626.69	443.97	1485.45	327.07	1987.03	905.04	641.83	673.07	313.58	460.7	262.96	546.49	1082.43	710.77	600.88	380.39	488.6	408.94	453.2	446.03	845.24	755.43	655.75	654.61	796.37	740.15
201860_s_at	-1	PLAT	1049.11	568.6	576.55	606.61	1419.57	1214.14	1771.83	295.13	2235.27	1640.32	2022.51	378.5	3173.34	749.95	421.54	267.26	1217.11	1690.02	617.07	741.46	1569.82	1579.09	753.82	922.78	400.34	478.98	285.89	1859.62	277.26	178.03	1204.43	902.01	1448.37	1117.3	3269.05	751.07	1045.73	855.94	1952.93	652.93	1217.88	671.9	938.8	238.82	1771.22	770.51	3727.65
202308_at	1	SREBF1	2575.24	750.9	1349.43	822.6	1458.61	1777.14	1603.51	1129.67	3124.9	2301.04	2076.3	1032.05	1034.41	708.06	1727.92	1464.29	1803.56	1848.29	4363.04	1650.95	1821.87	779.73	2461.78	926.04	1247.34	1518.34	1183.79	1593	2783.93	2598.09	1181.9	2200.66	1763.58	2294.36	2100.53	3044.68	1284.39	2228.68	1920.46	680.59	2682.27	2133.09	2525.94	860.71	2313.05	2687.09	3359.04
202338_at	-1	TK1	273.81	224.09	364.38	309	166.89	247.38	187.46	259.58	391.24	187.49	228.05	383.44	177.69	228.48	351.24	410.49	288.89	401.46	269.82	754.57	317.46	179.64	232.26	176.37	255.3	714.83	225.49	183.16	241.53	490.07	599.38	210.94	333.6	320.81	279.09	436.58	198.13	199.4	308.14	340.99	830.47	464.05	258.05	149.05	205.65	496.96	477
241082_at	-1	ASNS	28.92	29.81	23.36	26.53	27.21	34.36	34.06	28.94	43.01	41.99	42.38	44.91	33.95	38.17	29.92	25.25	31	34.49	27.07	28.15	31.63	35.11	32.36	44.7	33.46	82.02	23.82	27.51	33.86	36.82	30.47	46.13	32.23	37.85	40.15	26.66	29.82	28.74	49.17	42.02	30.27	25.83	20.27	21.79	26.21	32.17	38.01
231242_at	1	BHLHE41	358.43	323.94	609.35	353.64	455.43	358.73	499.63	412.14	252.57	215.28	288.93	299.32	450.04	424.39	452.34	477.07	222.05	307.1	307.08	752.85	383.98	419.93	471.24	388.52	294.18	167.15	295.36	353.43	420.29	418.14	375.92	635.47	362.45	668.46	473.08	438.14	442.23	378.06	410.59	783.43	538.94	700.48	513.19	419.78	326.99	333.6	322.62
234387_at	1	COL4A5	117.78	96.5	113.75	93.94	107.1	106.79	106.41	116.85	81.83	142.04	92.17	149.59	83.75	99.97	82.64	86.69	105.44	116.24	100.55	110.69	88.51	92.34	82.62	108.44	94.21	330.16	87.03	104.45	97.63	109.96	93.13	106.46	90.97	92.05	107.48	104.14	95.65	99.68	97.45	113.27	99.23	96.37	117.46	98.81	85.44	97.77	108.76
213972_at	-1	FOXD1	130.49	129.53	130.49	127.85	131.15	112.78	120.12	121.82	144.05	152.95	139.32	179.41	100.38	101.15	126.01	134.83	116.07	110.85	117.42	111.69	125.37	116.71	139.84	128.55	102.15	119.43	106.91	106.59	116.34	114.72	127.69	130.88	105.07	117.56	116.04	118.4	126.75	104.29	105.46	140.67	146.85	123.55	112.45	132.71	101.84	113.48	118.63
209505_at	1	NR2F1	331.68	540.49	140.04	454.03	368.73	862.05	495.29	788.46	158.38	488.16	317.62	456.7	615.46	616.33	407.45	252.19	240.07	210.56	236.62	131.43	209.45	101.37	481.63	508.6	498.1	676.19	303.31	609.69	95.77	72.99	139.69	116.83	428.47	119.69	781.97	169.96	1012.08	875.77	138.38	278.04	184.68	1633.86	194.34	182.55	313.21	465.05	130.73
243335_at	1	P4HA1	117.57	169.32	209.61	111.68	142.16	110.18	134.54	152.36	134.49	170.8	192.98	198.42	104.2	68.02	139.89	86.35	64.06	107.09	62.52	215.52	74.98	80.98	97.72	65.93	71.61	55.82	68.57	63.1	92.09	92.79	77.32	67.95	76.86	93.33	85.27	142.73	95.02	69.47	82.13	137.04	76.82	104.87	84.08	125.8	92.89	109.27	110.49
212688_at	-1	PIK3CB	206.95	240.84	226.53	258.91	291.58	297.77	278.01	279.18	288.7	294.48	287.77	370.36	524.04	499.03	552.13	633.42	399.29	397.09	563.79	471.1	455.2	444.56	470.38	362.38	500.6	464.9	510.93	479.1	497.46	688.02	647.95	577.03	455.36	521.91	540.31	696.67	639.67	396.95	501.44	532.99	581.77	682.66	501.32	772.47	589.46	652.79	467.46
201746_at	1	TP53	338.93	468.68	344.82	377.16	489.83	315.64	504.19	445.01	576.15	298.44	369.11	548.27	430.86	268.83	349.56	141.28	552.07	227.82	336.07	533.56	367.89	299.4	442.06	351.99	280.76	129.61	313.33	303.09	276.96	289.02	250.29	521.73	323.78	593	495.26	546.55	148.77	181.27	252.06	392.1	475.78	95.17	369.06	245.33	314.04	386.18	300.13
209642_at	-1	BUB1	156.56	137.16	73.42	111.09	107.84	136.74	106.68	85.44	62.98	86.51	69.38	82.41	34.78	21.45	30.26	36.92	29.44	37.67	26.44	36.81	28.61	33.73	27.8	27.74	29.93	35.61	44.37	34.01	40.55	59.57	13.84	65.18	24.7	45.48	25.36	55.96	33.55	31.55	32.73	33.43	35.81	46.08	41.04	33.22	32.93	30.47	38.94
204203_at	-1	CEBPG	131.97	124.9	196.02	210.74	168.9	151.59	162.6	152.86	123.25	109.99	144.78	144.78	189.3	261.78	251.46	221.61	214.61	200.79	175.02	287.09	220.37	199.26	180.5	220.83	212.94	388	282.13	228.94	230.66	251.53	272.5	208.66	171.47	206.08	244.5	214.75	192.87	240.37	237.03	202.61	209.05	159.72	190.06	180.13	246.56	227.98	192.42
227886_at	1	CTSD	415.09	532.55	405.45	543.68	473.03	475.36	553.21	692.88	416.64	666.57	497.78	507.86	419.66	336.58	457.44	274.24	447.09	382.99	769.11	312.82	315.96	1139.13	723.63	545.19	232.93	184.21	325.62	688.93	541.24	364.95	301.88	264.26	621.4	319.96	419.81	566.65	326.76	558.41	381.19	222.85	275.06	264.06	291.59	354.38	1023.45	350.33	379.69
211550_at	-1	EGFR	340.26	361.11	362.89	273.55	350.76	318.97	324.66	335.35	373.26	460.63	363.58	474.51	215.79	201.14	236.73	249.58	252.85	249.54	215.75	265.53	271.41	261.18	258.05	222.17	247.02	220.3	242.34	209.88	286.13	370.27	275.06	315.21	226.78	230	265.22	304.56	256.18	249.05	226.16	309.7	340.88	312.71	285.3	286.04	207.46	237.22	277.86
237939_at	1	EPHA5	27.83	19.55	21.03	16.92	22.99	19.61	18.77	22.8	23.45	27.63	24.02	19.16	24.71	25.78	28.55	34.54	26.95	26.03	24.93	15.71	16.6	25.28	23.31	19.48	33.67	49.26	15.52	28.72	12.46	30.81	26.57	18.26	22.98	18.44	28.04	19.36	27.87	32.08	28.83	21.39	25.76	22.09	27.62	34.36	19.71	19.68	26.26
210002_at	1	GATA6	72.23	59.19	106.74	92.04	68.19	86.51	83.1	93.59	54	100.07	94.87	147.23	81.24	170.23	102.2	94.93	57.39	89.77	82.88	78.72	66.8	129.32	217.56	95.44	201.51	127.55	99.88	95.08	114.1	94.52	87.51	116.59	88.66	124.56	137.66	112.21	102.34	190.27	80.15	108.61	103.6	111.18	69.6	102.45	93.67	85.89	38.79
203628_at	-1	IGF1R	479.12	240.12	181.43	775.08	511.33	480.73	234.07	305.98	877.35	717.39	276.38	194.08	1234.62	1024.57	1114.64	992.95	725.21	1347.01	1075.62	1153.03	1025.78	1340.23	1459.93	1017.85	1199.49	236.15	191.95	1430.12	765.95	695.46	557.98	3506.02	1458.26	871.12	1343.56	855.99	962.45	1471.34	430.78	2042.79	1784.23	605.92	1720.23	3301.73	1166.97	809.83	1588.41
211959_at	1	IGFBP5	175.52	245.18	140.11	492.83	274.48	335.97	350.24	198.02	399.77	552.5	249.08	227.81	286.63	240.75	370.35	213.77	2458.55	171.87	915.89	176.43	288.07	140.6	995.82	502.55	426.91	672.39	227.24	260.63	148.85	143.38	396.58	2747.68	515.86	138.5	137.27	152.71	263.38	492.21	1131.76	232.09	102.03	170.63	108.79	106.58	364.51	834.16	121.44
227486_at	-1	NT5E	136.86	128.39	136.07	169.72	108.95	137.35	179.48	139.76	126.05	152.79	144.93	97.61	215.44	274.7	128.75	171.38	127.81	121.93	243.49	160.31	219.31	185.53	117.98	293.03	176.94	319.24	259.46	192.54	131.87	85.81	236.6	172.17	170.86	146.16	181.23	203.61	378.23	295.88	255.98	182.35	155.76	249.16	140.38	133.43	208.7	183.91	95.37
225289_at	1	STAT3	368.83	312.59	456.05	546.7	454.28	323.35	360.07	491.88	274.94	210.99	237.15	192.15	175.85	272.22	204.07	174.64	204.64	258.37	273.03	258.34	230.7	261.09	193.61	238.64	229.35	141.1	227.31	209.33	236.31	320.09	224.29	190.34	265.73	213.01	216.05	222.14	254.83	257.01	223.11	183.18	165.72	213.84	226.89	170.09	185.75	196.89	206.59
228121_at	1	TGFB2	1173.36	567.25	434.89	495.86	439.96	345.66	407.14	323.13	373.17	398.31	520.14	365.12	601.56	414.12	333.76	266.01	1351.91	276.01	436.25	253.42	824.07	236.3	228.59	1259.24	348.4	217.5	257.53	1078.96	245.15	235.31	509.43	292.35	765.85	742.83	260.89	407.26	406	652.21	446.28	789.39	198.61	725.91	253.78	157.39	765.89	364.62	327.45
239336_at	1	THBS1	112.14	92.95	79.31	101.24	76.35	99.93	72.02	91.5	101.22	129.39	117.87	147.3	85.51	106.39	117.41	342.16	91.47	123.26	119.27	155.9	111.22	65.55	87.92	126.93	88.82	145.11	64.86	119.85	59.5	137.31	180.06	200.49	92.09	160.98	100.58	137.64	100.92	105.71	130.59	121.57	85.69	74.54	69.52	112.45	185.04	70.66	90.24
238688_at	1	TPM1	234.67	254.53	189.08	173.76	194.52	174.09	244.36	160.78	286.58	296.56	219.65	252.44	187.49	141.77	161.05	148.88	225.25	377.43	108.21	289.98	170.08	373.76	145.35	136	113.93	144.65	172.16	136.77	113.07	168.89	193.57	163.2	173.2	154.82	181.37	988.95	159	144.82	191.56	146.05	169.16	173.96	447.25	432.27	142.38	96.71	493.49
214895_s_at	1	ADAM10	189.06	157.75	152.69	185.86	201.87	165.68	202.35	169.83	282.58	243.55	182.78	92.91	207.16	303.23	130.44	234.96	109.18	165.69	180.16	72.75	138.3	337.79	56.82	175.61	56.71	149.04	156.29	169.18	242.43	87.34	192.12	184.39	203.34	191.88	112.85	89.03	217.04	162.27	186.8	68.62	93.45	221.47	135.27	120.92	209.84	223.45	188.08
1007_s_at	1	DDR1	2324.27	2146.54	2130.46	1718.89	2473.42	2652.26	2514.54	1697.1	2479.29	2598.07	2380.26	2547.73	2339.17	2274.81	2023.04	3148.68	2199.57	1578.22	1862.53	2139.43	1710.98	1940.95	2716.82	1742.76	2081.22	1565.09	1859.73	2317.41	2321.89	2334.25	2495.9	1774.8	1859.17	2091.41	2159.71	1929.24	1851.16	2337.9	2000.48	1533.3	2907.25	1780.99	2517.63	3491.64	2303.77	1964.59	2307.41
211506_s_at	-1	IL8	105.54	88.28	97.82	66.62	68.38	82.02	84.16	93.71	68.88	61.78	81.75	81.07	80.34	73.05	77.09	75.28	75.95	58.72	58.66	82.26	99.08	76.09	80.65	82.32	69.87	121.23	59.55	53.82	65.28	65.74	74.26	112.8	71.03	71.61	45.61	88.62	100.77	66.93	70.47	95.28	93.62	94.37	98.84	62.77	61.88	81.49	78.63
202311_s_at	1	COL1A1	6202.01	3941.51	6085.06	11691.59	1761.24	6081.09	5826.35	7133.21	10163.23	1881.04	8003.82	7795.75	3334.19	6671.06	3933.86	1712.16	7030.09	5167.77	11485.04	5477.49	9192.23	3520.2	5518.6	8813.33	3816.77	6736.98	1842.33	7590.88	4043.57	2640.2	5053.58	6214.04	9204.78	4385.07	6069.78	9128.9	5962.23	8386.02	5870.77	5927.43	5180.45	8039.27	1999.45	3194.03	7327.27	3059.45	3234.94
201693_s_at	-1	EGR1	327.87	1054.6	352.15	2291.26	1478.53	1978.22	2365.76	708.69	324.6	2699.74	1203.96	1578.52	678.54	1074.9	173.12	165.09	789.31	376.34	706.8	244.94	301.06	762.14	764.67	736.82	997.23	348.48	155.88	679.1	145.47	317.31	610.79	413.97	1420.35	153.17	747.85	524.3	489.79	380.46	303.86	138.51	311.55	372.16	360.11	184.94	242.03	321.04	200.06
201466_s_at	-1	JUN	236.17	217.77	262.34	593.84	536.15	484.33	447.93	226.1	394.73	1408.62	885.6	846.65	673.73	438.54	399.17	389.65	658.19	472.33	474.31	404.42	589.44	686.92	196.65	574.81	399.03	353.9	328.33	452.39	368	401.77	338.05	488.75	618.18	330.08	952.62	430.65	369.05	400.64	352.25	260.95	487.57	416.49	446.96	294.68	567.6	392.68	537.98
202935_s_at	1	SOX9	608.27	951.55	1368.46	1015.62	1166.38	1028.7	716.25	652.14	201.25	1658.54	1554.1	2307.2	1398.01	700.72	2051.41	207.45	445.92	646.98	1096.1	793.52	1290.01	1012.17	2958.44	909.61	2657.65	903.5	1814.84	698.39	1467.53	790.19	1912.2	856.68	1836.66	1492.07	1956.95	437.95	961.76	1085.56	1555.93	942.69	1425.93	786.92	523.82	1713.82	1532.01	1222.21	755.46
201149_s_at	-1	TIMP3	301.97	306.64	325.94	450.52	381.14	561.26	224.22	273.2	444.9	455.71	438.51	317.64	365.07	786.66	438.73	379.31	469.41	462.22	945.69	411.93	744.56	433.63	227.54	550.24	167.73	596.35	286.41	597.12	515.98	1956.76	412.42	881.05	606.26	498.92	351.46	430.49	1065.57	655.95	455.83	667.21	529.72	695.67	260.76	1108.98	818.48	346.78	257.29
[truncated: 280 more columns]
