# Supplementary material for: Dormancy Signatures and Metastasis in Estrogen Receptor Positive and Negative Breast Cancer
Source: PLoS One. 2012 Apr 18;7(4):e35569. doi: 10.1371/journal.pone.0035569 (PMC3329481; doi:10.1371/journal.pone.0035569)
Supplement: Data S2 — Data set referred to in Text S1 as dt.Neve.signature.xls. (XLS) [file pone.0035569.s003.xls]

probe.set	dormancy	gene	X600MPE	AU565	BT20	BT474	BT483	BT549	CAMA1	DU4475	HBL100	HCC38	HCC70	HCC202	HCC1007	HCC1008	HCC1143	HCC1187	HCC1428	HCC1500	HCC1569	HCC1599	HCC1937	HCC1954	HCC2157	HCC2185	HCC3153	HS578T	LY2	MCF10A	MCF12A	MCF7	MDAMB134	MDAMB157	MDAMB175	MDAMB231	MDAMB361	MDAMB415	MDAMB435	MDAMB436	MDAMB453	MDAMB468	SKBR3	SUM44PE	SUM52PE	SUM149PT	SUM159PT	SUM185PE	SUM190PT
203935_at	1	ACVR1	61.5531592235617	62.4380683432184	78.2756131911588	39.4136375711283	47.0706216057858	81.4723151578155	46.9198663896474	42.0262550826599	45.0260807471723	74.6804647173454	100.725558870396	50.7480330270271	53.9130640608376	40.09607185295	102.480172571822	89.400252437033	41.4806903627883	39.0953196896976	74.994921630056	44.9168235183555	59.6066339511	84.6314511968485	33.7938074780901	45.8244607975503	57.1929731418354	87.6795202918023	51.6719348062678	57.085245363805	56.0039236033301	49.4418561186247	35.8258492799147	95.2622685533396	36.489260294968	54.9114460912685	44.8202564969143	49.8216881037567	89.1777564861606	46.8038077261882	61.6188563073366	80.9956206525474	40.4377269808156	107.670632966427	77.2644036201857	77.3042056819237	51.6871231305524	33.1905124687139	74.4465970660935
209521_s_at	1	AMOT	29.715711098175	29.8153217401205	29.7452005450691	44.8910519877235	29.1301858346476	28.0611649870178	27.4837888638477	63.7315569129994	36.0498412180459	33.0747649790472	29.1238867658682	37.6996963937638	32.6486854524444	32.9757598885707	39.0866761247527	28.8985860268025	30.2972931564957	28.2173187032882	34.7905600937192	28.7777720679970	31.5295352603231	27.4035520042535	36.5453513825055	36.0775883997639	34.2536067446083	36.2911029904288	31.1059788303855	18.5728589034117	26.7738554925046	29.5834622385901	34.870810696761	28.453712590129	36.3603958272562	26.9001068832975	31.8739961308325	28.7995227660326	28.125405665248	28.3953738279430	25.96022531907	29.9969517848889	32.1420045275952	35.3708749125808	34.9338320005247	30.5232356567628	24.8695931309675	24.548126195286	31.599635237591
210027_s_at	-1	APEX1	682.751609623429	953.19726381241	782.022875928333	1460.09345690597	846.143180459283	1111.55067020724	785.973575749994	438.240194126828	1007.02026451225	341.028145156959	832.921660093488	894.42394408916	2472.26555272306	709.278300226344	484.922034500603	912.426792282808	736.913769007926	642.793709334206	504.090515512434	729.207202015078	993.579088657365	913.427870717807	786.030236510505	1365.86956183139	1272.37128223396	623.671273835625	630.648362534055	1090.83713194252	1001.01647271255	1200.47196756952	716.463302096817	733.524834021778	695.398912171007	967.116581314044	849.902773389751	601.069914469866	825.723526030852	847.753485139883	767.568661622996	1569.33757098080	723.931809833473	608.563501156502	662.614057222375	636.67221731974	974.52136185964	1186.23818281686	918.833087896354
205047_s_at	-1	ASNS	53.1074737898512	127.129673436419	484.841707914825	390.039655328691	151.463462036606	436.640759818186	263.713021597496	846.007122990994	123.804848080210	159.527020891507	511.578917209891	321.327579008549	88.7598915692491	239.932370186602	150.492314336092	450.320080190425	149.977367974516	301.18351554859	171.781516235535	320.373942231742	169.550120562522	103.178745467114	211.495916754521	131.941079177876	199.484106923258	273.38305244923	194.472183151203	114.686915891314	225.153173161862	147.463183732256	212.321697513675	173.950859840096	106.042075323475	618.837151305717	99.522926235225	263.428750668821	861.173431113676	294.949468663157	78.9539751960082	450.698238113089	167.786054353109	136.80242558207	3616.11789787492	330.488669297661	176.976868857931	1521.30003701197	1192.33671995491
202672_s_at	-1	ATF3	28.7228499737003	97.8930816882538	56.545762163193	79.2414843552537	63.9003088912445	77.9937168244974	39.5778681766140	54.4256942377017	104.714542215312	47.5826263758027	91.3363985893656	76.1909109866528	69.6867756991607	139.298025676751	99.478786243651	103.979261242142	107.788391341506	68.195564357096	115.122498653937	142.921485103829	49.5282932054017	88.0651311003572	221.642387113377	46.875396870141	113.927798590978	92.0597104606995	41.8569997539001	29.3955934748140	66.3965787546139	35.9334113637406	96.7960989193733	39.6539038956329	25.1723674046999	47.5258656608902	54.2662006719458	32.3333256804812	65.7188349681822	77.2494095062831	34.4482550248238	398.593949341861	126.095938713608	34.7369937760666	46.8218813684687	48.0439878311717	38.2190231644534	69.1555436362118	58.3860983027309
200779_at	-1	ATF4	657.327257252842	844.59213363577	864.891290866762	1230.33033017362	710.737987376504	1262.83899512339	1418.49760556898	1222.90447552479	1143.26647986468	799.145839241316	1151.8642609021	1232.36679451071	980.572165724476	1240.02887508710	1971.17752969953	1055.11022018451	672.25743695272	865.956052843641	1342.70066683822	1096.44824530597	860.69244801498	566.806699346063	626.088156381623	1044.92812852818	1069.94431609869	1489.79178837353	465.512468537548	988.70478212736	574.018729203477	614.503748115393	887.892373714336	724.794400770974	1124.13064647726	1032.96094976338	1117.77027537035	967.715392860769	1836.67799363157	1024.60633387808	1223.43861339796	2402.9884519801	936.709573592053	816.775623671519	1562.7930181457	939.686687476693	994.057159036138	2879.97585263522	1922.78534843401
221530_s_at	1	BHLHE41	10.4342427667159	11.2945822031031	39.3988878277618	12.8653785291173	14.2231982211583	13.7056799679713	9.84220795946654	25.9705920804357	18.4337029169163	25.1009837181651	60.4311712974357	12.2021376031737	79.5754221329397	13.7502314708495	11.7696213344813	30.9735319591678	12.2837231731232	51.2086634494476	12.0202500269877	12.8035946214956	30.834445558632	34.6978652472989	12.2608746954605	9.27366106586506	16.9251650786316	13.3396138552302	11.0992939389066	11.6311190294309	11.5586019124802	13.3839865911328	14.2738835237184	12.3962169139628	55.6448397629385	13.2829805289870	62.2489673778315	45.4097125748099	41.1439100604833	15.1418439494955	13.0678781265704	76.1229201099041	13.2455514192864	26.9708110318602	13.8425324618947	167.066886260198	13.5834778251303	13.951158278766	95.8572734749094
203755_at	-1	BUB1B	222.542797634439	223.860162032117	430.46824325091	248.847485666979	143.518310319558	377.569128757239	279.944689030053	124.337356381631	335.027334964842	315.545229003939	463.220406394183	77.2707234398517	61.0617486472402	269.361341290258	174.700993202511	437.80754277356	133.090243068696	542.538985677314	200.529405803205	445.225372163336	280.078028228075	215.081555453558	240.61020122958	177.549563091694	260.493578781994	223.832388675932	121.997519124847	373.304735598693	403.552902150498	176.580227915219	323.711094178706	199.801416363649	213.364300714223	398.916227019632	197.558348039247	328.535395342424	227.513445905474	327.934073416621	407.352795883796	235.479718843553	249.526979210103	145.717667807038	109.257082951007	361.422872691085	355.175682717669	65.8979645964524	258.864801237215
209714_s_at	-1	CDKN3	241.633722233368	258.402281896331	456.373116723797	240.592189849233	340.334595369554	428.598799849468	198.702745996813	198.949987753456	849.16611907576	1007.91761111899	296.755097150964	206.782315772368	73.5875603195704	120.654423567656	223.316803378795	215.870007169358	567.96373300891	333.304503367877	185.525026128945	121.452047362302	869.158812614789	495.163444113632	203.906647674119	574.762051027071	660.110620724493	431.314976126363	469.276042664661	348.99317191054	295.906586664112	395.548831553276	366.209142857674	379.995362065622	380.734633420762	1036.58521052577	199.85183373466	214.916583680877	458.391029095693	318.793631753040	381.877206321825	398.857611702912	282.518787555593	241.082981205926	240.041659718783	1002.83045508490	478.803205278224	106.632913399227	665.422113107608
204203_at	-1	CEBPG	24.9673880971701	30.6387598908807	236.334264367799	75.0779836766109	51.9162401527389	97.0193763052345	83.6631840533421	41.7773187868249	32.2616651856860	56.6341756950934	173.589755670184	36.0700370523933	29.9491468296619	359.463132159685	59.5263281450864	175.837747473431	121.119051305953	130.384629855342	57.9740753554414	362.770667863507	91.9547375662166	76.3469172670763	70.7226289763914	43.8938831104778	132.708318944590	82.8505287725635	34.6886790856261	90.3599144675673	75.3712806019843	32.9343232468456	90.675506890493	142.523499252557	29.4602343164300	65.89686835785	57.7571640221586	60.5010384438165	77.6354681332013	33.2246247453580	73.2814934389053	175.406451345111	26.0060791457903	29.0233872982771	72.1861422054386	77.5729090587666	53.2344402343711	98.2297416761494	123.266844916145
204170_s_at	-1	CKS2	287.779098062075	412.334109514801	461.545478189920	368.907676558694	433.307981211075	853.847137496176	501.858903326745	254.754178576226	744.014537195958	438.386329429846	824.27161261291	186.031226914857	353.88063333973	902.486161490902	242.175313660833	667.234002166163	227.082858950362	601.976350692152	519.826365977701	874.223894179587	821.960354471755	496.750290176605	829.217066901435	241.726528255394	674.923884907485	668.486214874393	215.072014342068	940.11992920226	833.647689323616	457.882304213604	573.201271648101	1087.64271407836	435.275195762719	867.408036771617	479.075425128409	530.061519544552	551.50608746795	1679.32063850763	214.795952800635	692.763927463295	310.057504917119	155.98462249583	300.053926741743	1045.95857521571	795.696255749765	240.143341995129	681.244562775371
213110_s_at	1	COL4A5	10.9588917211021	8.94470560515697	23.8706177924711	11.1038416959186	16.3375302256045	108.590192541421	13.2120369096781	11.5406613785630	29.4943354823840	52.4171133341456	29.7171529484499	23.8348724520896	11.4896504310293	30.0240980155298	11.9919136921446	11.2633728011269	13.4116515429683	27.7512720989513	15.4726564011705	17.1234678350263	17.0987979295914	17.9241400622928	10.6352128341792	9.37192883985904	13.1216841987580	16.7650513862057	11.6209652465817	65.4344281262609	45.5166350173333	23.9662452989603	24.2839970848217	10.2746760299441	15.9856444343443	10.8438788861847	11.0419112084279	11.8859886227191	17.4510144562258	33.9707225677624	67.3421090629396	42.0932792156007	13.5132426358732	19.8264572061389	48.5836171342959	15.3351354034446	27.266620601563	23.1743665574729	25.4821128758749
200766_at	1	CTSD	838.87148693059	708.48279081498	234.825455918896	143.897328698889	303.315412941592	126.098123808651	86.3611769642538	43.0833342413571	50.7218337794563	163.204723225824	166.936891281146	191.451877761988	529.027900250549	106.673794737559	302.113951824166	101.745557959916	185.507280709139	146.963593701796	139.973993889155	81.5010646326185	307.057280421308	400.9640272691	210.519782618452	256.597623744489	213.110224280551	277.022817268485	90.4074025434457	147.478618807196	185.025845662337	1072.82422181372	386.010157245227	196.902006137796	807.015738985447	72.1867926714415	397.106729713487	497.221200135774	171.909564050125	211.619828178666	133.789584822417	205.049298812234	616.0061738457	1204.17720723106	421.30434950657	149.221747674082	146.434836707710	285.921639137002	165.311353342784
201697_s_at	-1	DNMT1	209.250607352966	222.779396097526	258.311488668533	334.795656301064	155.211645877293	291.400188414501	287.279452820557	638.750630550611	388.156597759215	215.808368540076	300.721456965715	135.894193162191	143.532735544722	184.295112368659	179.557735917460	347.222830412594	178.294081123771	374.693982948247	259.065842439736	238.595826910652	324.687942507748	251.700975912178	213.875289898487	145.097615453327	270.552919667589	245.518512500508	214.018099469111	401.536409363625	309.01884265599	256.789606381077	256.429778899567	255.240419491459	213.183947688362	559.802841627451	174.960204312024	212.326848532667	382.856250321217	243.570904883359	381.463708770446	813.427525146503	172.774440856213	93.2642972642913	118.912782884179	310.434265569052	428.324977706318	78.6234082792452	189.754856556223
203270_at	-1	DTYMK	129.125667792924	155.293862214050	348.882397630770	112.622244641272	96.6782866154092	168.818593562563	163.964763658282	100.772557101396	192.153174411146	137.079402656121	147.457051038380	119.882394911746	55.3928936577232	77.2135960647911	94.8853860584704	102.993322921788	150.944041759805	98.1723605378066	170.920543564776	73.0312996706089	55.7907097556268	121.792627948713	104.789837418445	77.4080660324481	100.497722716052	246.538474634419	171.155162696801	245.53910520029	152.158909337083	170.413875764989	129.937135877189	129.366476370904	143.916480442572	238.120331878397	166.934808481099	157.394356219854	216.559552312462	172.384231187285	195.994586978869	190.631933400955	129.025552663593	71.7297650432782	97.249100437814	258.6949354516	257.464729761617	66.6087590953722	188.750021690241
208394_x_at	-1	ESM1	7.8663479389631	8.66799306995539	8.23076199517823	7.38875862727908	7.97552782267116	8.2124119639284	8.81587641689502	10.1393832862696	11.3754522651650	10.2657277473262	6.93511593297044	9.46920954623776	7.91614478892723	7.66180867339758	7.22567817548548	7.34180603488925	8.40131988760287	7.4725207601349	8.62016210543634	7.53250121224369	7.29319010496636	8.3587313889992	7.95497832699769	7.94853510592221	8.53854351944089	9.45251346947522	8.19839215337891	8.71055714806374	7.89739581720019	12.7947229210350	7.66832243378133	8.99324642063706	8.31351162661273	7.66563337568514	7.97969165482324	7.42571013384894	7.88131301200536	11.0396383025137	7.97726940039995	8.52066481823808	8.40073174971975	9.22213637387259	8.25540503595697	8.54506816207988	7.60396557199461	7.88888824330486	7.7313695573757
204420_at	-1	FOSL1	30.1761741084214	40.3033261168571	172.43310856158	37.4058497525033	40.3333966124143	208.898598040123	42.8524563956168	55.0647820585427	303.899817866930	157.896129861799	41.1099297082093	45.7739852949605	51.8387850162188	28.2693146038207	69.3715877648147	33.9313282338709	36.0409966057965	361.643647548723	44.256700751319	26.2332746023341	59.3900359167864	360.641597254641	151.933689956877	37.9586295120424	55.9990326277337	420.215625893321	56.8558936218583	273.719802254181	300.464138494378	38.6356027406061	38.4521936663489	276.966561828867	52.4809889064714	540.692299655839	35.7065539349534	38.3465531722344	459.291731139021	327.629396916908	33.0146397846278	86.7324525282732	40.4614467195856	40.1181173471921	38.7364543182259	530.369499104839	492.502760248531	35.8330762914035	214.388543075158
202580_x_at	-1	FOXM1	198.80455472301	242.870423400896	487.839578930284	205.963802460258	137.926417766272	301.72281900162	124.869298827831	120.322196603356	254.367580740699	199.521305517761	423.691977009286	116.693306455302	47.6436817759211	135.457174706967	121.686304911894	684.516733785292	357.981941018221	355.288455189747	341.484669057593	185.479508676905	432.802193280585	187.173061149207	126.140522146022	230.632017680570	413.447403748638	281.370642684136	222.242665887432	355.249547104161	205.347133751207	261.642664242373	209.658425730668	145.388263313191	204.751470083113	314.844138825491	277.498468673393	95.9901189543575	308.023369280403	371.133906420634	245.345159835136	156.737762831328	189.747622651703	119.363091771641	136.248071553938	415.023437085841	253.158128959465	79.3573530178003	182.413791602128
210002_at	1	GATA6	17.3512175932185	18.0317310833026	10.6266650204405	37.4197236760253	9.12873528550731	35.2182666459228	30.8333341925928	11.4955532847497	8.21975275956408	12.1322060457961	11.4037467435359	14.3200338721672	7.919635324246	9.16488640967598	14.5279778194516	8.53690426135561	10.6916825298465	13.6578264339154	14.1722606586991	12.5744640016821	37.3528650461614	16.8796490064076	66.1775510724012	38.7558449161325	41.1200752624641	48.7551596826736	11.5103516144014	9.58843259780725	12.1391289600649	16.3378020113775	13.5986167214951	22.1688034737284	10.196633440596	12.4857796047719	21.3490060729170	8.6678188340528	10.4645908474991	23.5266010409801	20.6219091980304	43.8198001652757	12.0371087428255	14.5209808362697	10.0242055642273	26.2283291510175	22.8961162968131	15.4412966518875	15.7854228274037
209806_at	1	HIST1H2BK	233.204529523326	627.488844140719	847.315235474651	618.065531359409	1347.53310413190	217.169697149857	1257.15776980582	151.368164312605	186.369633424676	1701.79671795778	637.671679980439	1198.02143025011	397.904112577112	421.068458624614	223.343583898834	362.620329850924	842.59877019029	580.735734451943	485.023217880192	269.675939542878	1329.45018081364	381.12699849198	271.707579306637	3014.92625720609	337.962882992271	192.574650930758	766.830547926679	115.105423397617	472.435642008759	1109.42851771344	471.850492914433	657.542802990263	649.132419499707	336.886778696577	1471.71540512147	2122.07068928263	135.643490081458	290.208708136008	783.020897017425	780.478997539176	415.175355871643	648.539663706474	583.991677866741	429.55111299087	153.503421229395	890.672351516683	723.089291107764
204475_at	-1	MMP1	7.17393662254115	6.72456991587511	7.34037109062908	7.22344474825726	7.19961120539353	84.6511052659876	7.7651295817466	6.78972432664817	7.349137784408	7.7141275470762	6.21436077664597	7.40768627546492	7.28646466453307	6.93625049099413	7.1003345381896	6.49258951568381	7.4382642412355	170.660811145049	7.99371978031872	6.53250353388733	6.69577941180314	9.11149001939244	6.85834747689375	6.83529687855863	6.97238386833627	11.8728962428184	7.8579173852299	7.09526712315187	9.77149292944922	7.01006586724852	6.98295656994571	7.25375993628256	7.9547522574073	7.64177616296595	6.90457684522136	8.9567416909329	13.7322773917241	7.45460546555275	7.24484588211587	7.39064357864723	7.10632169849426	6.87361477715863	7.42704850305577	8.61122807687442	12.1945194348659	7.269227211544	7.50913641105759
201069_at	1	MMP2	53.2241094323068	54.9113699678932	51.9363599982755	50.4965528340505	48.8122043524435	46.1011552971017	49.8163356580802	50.3809352926753	60.0439923321918	105.779848205865	44.3273434848148	73.6250600234389	53.0542713228602	49.0633555084886	70.7268449244633	45.0352885503106	56.6903000519439	59.0559698073951	68.7001336229351	49.1048289336838	51.0316364225198	64.8149179404772	49.4870109521799	50.6726368792939	47.7746367919085	400.110866293494	49.7155754126091	58.9423632382222	64.6425408100109	45.9339198958292	50.020133400955	685.734358708381	52.4308852644962	39.9128667685073	47.811507845974	57.152313731474	57.9408522418307	396.111561425673	58.2100358100291	48.4273783957955	67.2294760071499	53.8867622180907	41.2570853783185	92.6600785330703	203.556150034004	44.9531404007374	57.0352131786531
203939_at	-1	NT5E	10.4529192236406	23.6111924569761	12.4813233414881	9.51067014185869	8.79474044041823	146.795405068998	9.4607725742149	9.86592964940145	12.4184826173944	13.6844732720387	7.70866482186569	10.2120174288872	21.4417685307765	8.51770048445539	27.968655546386	9.23848956918787	9.25925423716144	19.7594378752222	11.6904535700666	9.09995240702183	19.1984508840876	81.7993231218096	10.0278401576446	8.50106151677762	16.6560569329724	152.015539737693	8.48763137412328	373.24781381138	343.120377949405	10.8398132739144	9.26870639264409	92.7203431158313	11.3692328093660	523.159481948513	9.41308093835994	10.2697915934815	63.4278704362766	220.650468451123	10.4821881147040	119.894943086162	10.6139959628153	10.1238350396557	9.85702988512582	18.1903449944219	95.0120110649894	8.83349893310408	12.7526662197372
200790_at	-1	ODC1	151.330817252472	932.583438988412	650.182988781857	352.61474654397	124.174402961828	851.775250036112	393.513139976759	2881.17784417774	876.555725200057	244.444985459252	309.006205377565	314.067968251396	629.716212136459	388.954341470883	424.613962010231	583.218632104123	176.888935590893	1119.89596414854	963.653045159939	526.385887334458	408.74152292731	906.545109662319	781.535176808996	2364.16825713795	519.163087093969	1740.15487823596	1244.24597092625	1865.76555671817	790.500738417459	449.400213598158	264.58583195318	362.175714460577	65.0017205202282	1613.71266247248	353.739618909055	373.901383706641	1061.58707828433	1443.87586626284	455.654656259036	478.752430163618	486.501013409259	94.6293624293376	1637.27619753442	946.778411630864	3204.93415098241	420.369445273039	427.460410529156
207543_s_at	1	P4HA1	52.6111981210749	494.697911993838	71.2151361107657	454.870479998618	292.027616848962	558.22154608179	142.230001116704	211.649753766585	202.521743600913	186.577343894872	221.363722544570	251.933995580199	396.534065428283	550.698168428358	88.4366823988717	294.980954626069	107.016838185193	171.141638759226	76.0755524334176	183.500858189798	60.734274287721	165.200930203986	632.163093030707	76.5062656375161	107.975261476321	167.492884790625	99.5795782466118	192.784199019176	253.065494666452	201.910622150215	184.158349702756	184.980578899953	195.716014586187	194.540672514178	182.171062757190	152.180426436204	272.543367182739	545.243554432751	243.430815881308	60.1951355311014	666.088932236094	327.873160911443	71.9314110476591	188.912322545498	137.202979386623	482.173315131416	282.545421296671
201860_s_at	-1	PLAT	10.1252736899473	9.73012271367075	11.8471488914803	13.2356945694074	10.6153276744606	13.9225445120568	9.8796573049094	25.2040033253817	45.5042061220471	24.3715820552852	10.9618698066374	15.1172414532298	11.3551825940520	10.0765788485882	13.9993408957573	9.75110692606054	11.2946761491875	43.8386054396751	12.8217475190551	9.7689262682272	11.6204416808221	30.2642564207763	10.3094466903647	11.2315100297029	33.7965950588571	87.9445944819027	14.1691273205811	40.45589404456	76.2334889604033	12.5828602675890	12.1689180730946	20.3539091717924	13.2251483462351	27.63701696548	9.86242210135607	12.0128536629614	131.019887069231	13.8282721776038	10.1565181632822	11.3402693346853	11.1692778017519	10.5979402966383	12.0220081658618	483.387715622749	79.4984044292516	8.92327313225073	180.589599822610
202308_at	1	SREBF1	421.268431849302	573.642458607822	95.6923042439032	244.492940650308	156.354724179214	265.604356490947	169.947225629211	173.100370212826	139.110547463922	91.7031254591011	212.18104942114	302.054485398222	597.032227781001	170.987731010388	136.767629520936	274.415659334254	214.210590798924	182.494224919000	137.598220293388	173.413210975482	195.472656304026	83.4428772418309	109.37991228151	216.314865084888	217.62160785073	72.2364455234248	118.689870149738	137.732956873229	230.476364706568	248.193410086798	140.887518898780	155.666856679766	328.436122948856	110.916024308305	264.110527765959	232.782533249804	167.037475156266	97.8522419127787	306.663361249177	126.010400159274	337.752116523056	273.865362403588	198.864507116165	124.978056482622	90.0297557169235	306.753926391230	212.428864445625
202338_at	-1	TK1	270.639761377747	449.945982090705	253.834965083076	168.029997217102	168.582386377809	222.714086473373	299.960973397268	98.7182558414844	546.211545862055	361.978449916446	223.833940169201	606.925657103132	153.389508620195	277.763457320466	372.679331412714	109.074798627013	486.550586805248	661.70528862649	278.296508780236	276.394289745847	338.980858585654	360.158214631363	243.123072144042	230.930673113293	392.330857469913	311.778362960109	284.489776861494	193.190052444244	235.328786789152	364.169679661465	199.735920485005	498.40958392262	202.906602450085	464.290837421915	469.990569906543	369.750682478626	421.872722971194	185.487351283213	389.395121694981	290.110559950806	613.595886104236	142.405099535153	136.573995325249	291.083045482664	235.778114527361	114.611500026321	210.989003633227
216837_at	1	EPHA5	42.8720054663936	34.9166924911531	35.5266807704093	43.9345496319646	37.5827570284458	34.3219591186441	42.2251897190241	50.979029373578	42.7547557661468	31.2413956615403	30.3114087685284	53.2724231603121	36.7307640170544	30.2121091699595	38.5849143988876	34.5288648334404	42.5368117997702	27.5216297573296	29.6533871394012	29.5564071022406	32.4696065999538	36.4207316612811	48.4999044524754	36.4749475885533	35.2516773368217	44.3216903766574	40.6503536950131	27.9143682361961	25.1529899660552	36.7487685249355	41.0883929562447	32.6571276621511	29.8268351507977	25.9098902607527	36.8292471147184	36.0011228799536	30.8740320176853	34.9286747380796	34.4576163592191	25.7033055017461	53.6390953289528	38.1948971097143	43.9893994385111	30.478373302902	31.9448619519035	34.4491385114542	32.9371540818288
213972_at	-1	FOXD1	40.0816779329718	42.0967222232644	36.6509833135263	38.6731399667528	32.2098714989921	55.5056989449826	56.3450512554082	41.9122770909124	49.8319456870617	43.5938283610180	35.0995103627610	62.0670641011711	39.0857278875776	35.7967821193621	49.0713140555054	42.360067995396	47.9623685253824	44.4999558617925	39.1829197446138	41.2631198356277	40.3682740377131	51.7425768910725	42.6880986346026	44.0717720209738	39.5013211238852	71.2008717565642	45.2218466143072	43.0990152174762	39.8564690498823	45.599022729059	40.3682740377131	47.8075974372954	42.4341537073656	38.5170684998914	35.4625653752944	41.5266043033722	46.5169628683458	51.6434687266729	30.1105884968408	42.1099424873255	40.609968412952	42.5896804414996	37.9175540997532	42.807954632964	52.0832655050163	46.5328936878838	45.1169300879289
209505_at	1	NR2F1	7.10409561869472	8.03097973903578	73.9127834748202	8.40688302906532	7.68783301432161	87.227673129892	8.13720874026914	9.05413614356724	9.86029630025975	9.80246781590385	10.8972409263122	8.53045089350626	11.6692343506664	7.99996672900452	9.26913042447169	8.83562996449058	7.92852227387127	21.2451113497064	9.90118361997417	7.85891419331944	8.9849906348511	22.6074128953888	8.06697061088827	8.3283921450422	8.98750083756581	89.6125570230352	8.98439277433388	9.19415507591971	7.23591268894055	8.07704736715987	8.60567883659104	16.9007691547047	9.10970919322476	141.232078538506	24.2662958713014	8.15224833633473	19.4947263707041	12.9565166703349	615.911390925164	20.6654088278204	8.92176408531174	11.0831110475508	8.2868281254991	8.87435336187478	7.52585242620611	696.320168216097	8.64962148179763
212688_at	-1	PIK3CB	56.2366207275302	68.6157564553541	109.205143670566	65.0241621614266	95.9785425137002	78.331897428963	81.0956148836484	50.7980777536489	64.4316216216436	101.785906055873	311.248483993850	46.4248067618117	182.304580488505	156.930286556011	136.658747573687	63.6516937874623	92.1473645690726	162.807460381727	96.8779881494069	170.543268340790	79.2701609208432	77.7092266926635	203.583947523016	72.5237188520261	152.365556894765	48.634898438655	93.2897712211717	82.5850651365653	92.026024454927	64.6181705085504	81.5130983665926	75.8306928771668	70.9956634676168	58.0347053640152	69.2364572292583	95.2632590200815	154.987279318305	38.493634789549	61.5255182532237	100.673976848755	54.5940189433805	83.9811710252877	144.361377057558	87.436636525543	53.2048920968262	85.2641280650935	88.3726474724318
208991_at	1	STAT3	474.765733125837	637.848504623247	346.958427630276	212.527835776812	530.85424909122	344.015080705728	270.212386705337	138.140352505516	317.707205484753	515.021910594522	558.898309088734	385.939794891751	469.31930654851	673.065453970713	465.124782339446	631.146890106547	296.378708578974	301.116092161469	279.961183160057	468.939176280044	739.86897851534	338.858934395581	343.451363081648	559.571238171017	639.721428835886	175.741365679755	198.894559023809	312.261522875017	394.810349867047	175.920280570817	359.536891339615	83.0138989019575	359.925872298899	341.547873575247	345.003455130995	408.506436589427	203.467562051129	347.982272134328	178.697172899356	639.531672751632	767.9869574695	237.986841888285	250.034610426389	222.536010521777	234.047573874966	192.774978919807	283.121598086602
220406_at	1	TGFB2	22.7411294012125	20.2058480731919	20.7344661850524	18.9708182322216	18.6537657440759	21.8534174236965	21.8499640358807	25.1406143574418	21.7753499599533	24.3396075294125	17.1129550555172	29.8659146461384	19.1689445673299	19.9398133486814	25.2015576323113	17.6357496844574	19.1846694161421	17.3916631761303	19.196268602382	18.1040428589453	19.1706055017686	22.2569654246503	19.7124337326653	22.4923422576128	20.3166974366572	20.2836446501051	24.775495398483	19.2996395751855	17.4741939093689	19.8442344214849	19.1195544639776	19.9042968253273	21.8064648250700	20.2883832722532	16.6340434441680	19.5000240745318	24.0685946314961	22.3546491771435	19.8820828960996	17.4681994046293	25.1891930473664	20.1882506678269	19.0788194684644	20.9706838049530	17.7143055033686	19.1645205402617	19.1833263854029
215775_at	1	THBS1	30.6550318825577	32.3725924851727	30.9555674367735	30.2912036283867	30.7092207688717	34.5321438903166	38.7486998826106	30.0976303517485	33.8998503611935	25.8981295450685	27.3610937976881	37.7118494710011	30.7851565518396	34.0017713127032	41.5315266674121	28.6321281321661	34.5468915271922	26.5785961487326	45.8638957579003	32.3153564491942	29.777588113586	32.1282389677413	28.8586918588538	32.2780831301925	31.2118507221948	40.0388324485727	30.2763629075585	35.2390224856298	25.9308573215019	29.8487166743394	35.1308602699843	28.1463901587771	28.0167168932183	31.4318656224893	28.8738183323873	36.7813365540347	41.5609290675590	29.7981942107526	32.5655119093994	26.1319159590470	36.5690691791658	32.3687332121832	33.3687560419427	43.6601747615151	39.4994045543263	30.9876404465520	32.4650831655994
201746_at	1	TP53	20.7468729632012	77.3064026240219	286.753642097382	181.380933549482	95.6713466223275	416.310460833038	84.0184345296128	44.6201048941517	256.699023928546	131.210375883185	151.726050588286	24.7580708679129	80.2433537967348	22.1117759877931	234.843523928856	293.913944939831	165.034861811069	41.2090985539134	22.1359747760904	24.1525732676092	19.7796775193194	104.331717304577	162.109744008222	303.631571661729	24.9568336231016	78.8383129734838	177.395917703979	94.576247759957	143.817457509448	203.197240550603	63.8374447410349	22.0535041011617	51.9028192606418	204.512186073085	29.116135935668	119.812282276697	210.929928346152	37.7915294091811	17.7233080192909	205.800688712912	95.894821234157	19.3288513450786	21.3419190058844	225.858280947722	39.8258707509843	22.0431424083106	85.9543649708707
206117_at	1	TPM1	16.4184041440939	35.5128440927551	26.0299746207313	22.1013103188445	18.7916129691242	176.439773096879	21.4544498224398	18.9723830954905	23.7982733578645	25.3012542537992	22.3661649733574	27.310635880156	18.8904478490664	20.8936841813058	19.6514382603601	26.7403788471826	19.7834619041472	16.8130551538732	22.4871356321229	25.4031060203002	32.0598995469271	20.6404282619727	24.0959370330972	16.0804179575307	22.1393199093131	49.4915046896548	25.1609065763555	14.6099162202680	15.0760752915994	25.5998064942205	23.9616441791919	41.0466335857125	22.4726133375995	16.3774518276648	25.7243906789487	20.6864187336808	19.2221792370072	41.6728539283983	22.7956398561006	23.0923965503541	24.2973993595550	19.2406949061347	22.8006808473818	19.822362318501	16.3642207611267	15.4749409582109	19.6051666479684
209642_at	-1	BUB1	82.0776773075325	96.312623736413	198.772863061465	97.8554976152072	61.4842505395526	129.105889124408	55.6396330479389	126.500212658545	107.898350536216	131.858704320242	189.04160853625	57.1411434030624	43.4989900481642	217.706700387878	94.3158935101602	251.332947883534	93.0301856120807	180.73674056076	141.87189423449	228.118714862329	179.781280545070	120.392941433481	188.375038962854	63.3164735144102	108.839920674509	133.771687995952	66.9699970784404	200.09426391543	258.973739016991	84.11976997957	115.704967980342	151.539386278576	82.4293949448876	301.517515050203	43.9183515646038	72.802192805055	88.3287383691737	221.139050493851	86.0817200251304	158.358006400123	74.507822732962	67.5302971205412	44.1780244291539	172.991339078587	205.439388057942	26.3724555086398	95.9088472662824
211550_at	-1	EGFR	64.3314365516621	49.3797969838779	68.4085620625306	59.1323619768538	50.2169325278572	65.1539165515718	59.0256860603281	62.15812153643	82.9943948454083	59.2391896250927	45.3516457485379	76.645808881611	57.497287828053	49.8269029748184	78.1596986610433	49.9440877305819	52.9605426718386	50.611628825784	62.5314037865146	49.5382500211613	57.8321166308738	72.0784458953257	60.5542368242116	64.0144190854088	61.5627596869007	70.7045424700612	66.8401006154717	44.2961681989438	52.5459257040895	64.6631104008541	65.1321976093994	66.5969868690285	58.7401074665283	59.2897989711214	56.4302173010745	64.0712396981653	56.9826969546567	64.8841413475996	58.6793506086019	90.7454875693947	63.319238495792	58.9753021591807	58.5392355116758	66.5042668315014	61.6131760146127	55.453091980132	58.1396306006812
203628_at	-1	IGF1R	177.091848936016	67.0526293102621	88.4386440090126	196.986779747369	561.024124881435	107.933357670673	36.1614845169782	64.1334894482262	72.9025816736723	96.7148822457903	48.7292124125025	45.9091558572836	75.9597367234247	169.808986514311	180.228080743425	29.2080269512967	139.909779675618	61.7330856785581	62.3171348873424	353.171961250038	79.951489149778	41.0160313375375	220.189826053901	77.090650681967	62.6200606208447	52.6986829046207	78.3619286144476	43.9247143787224	205.068202886256	221.824206880004	320.744785343647	40.5941237950538	36.5029207624243	123.757658836019	163.585039056688	48.5988745751046	53.918968794926	64.3570815753319	38.8818241554234	28.739996878718	39.6664669835209	276.983456460170	193.724552317679	90.6631259958442	31.0188866490447	150.443920736644	124.266447104575
211959_at	1	IGFBP5	626.83937694851	85.6762244384762	456.983415880192	1015.68336304614	180.933658178195	45.3091022309286	1311.28630384319	24.5643132365125	51.0218038329914	106.958475688938	41.864543829625	1598.51991215915	605.89164445514	45.6762086571945	58.7197125224981	35.2479879051886	138.799061227163	29.1706575099329	60.5755208741253	48.617472900333	102.686876134213	42.4879844080360	43.8583611835174	352.282500241922	70.5177725621129	54.2246901883473	61.1668891639898	48.6343927741429	33.5771528946208	72.6024838039402	51.4142012538051	44.0535385037919	178.732601355199	42.442066572712	196.811948572541	294.956419820415	36.1207013359364	51.1271959830748	343.046657664038	69.4361956113549	69.0264794773133	818.24212375494	96.2163389145796	41.2611177851359	70.7525872674311	51.1110030749222	156.454679558645
214895_s_at	1	ADAM10	16.7463409706476	14.8700129634734	32.2967479921799	22.7497849073820	10.9011693980004	18.0522530265622	23.767775859606	19.2865608227553	16.6438466960679	16.6972429576483	52.2424264248795	13.4833025214912	18.0343309885789	24.9580618652035	49.9041192446482	15.9738592304744	17.6313861956091	19.2894887301080	25.1833272315642	27.7638551090620	52.6932039979312	25.1436118332248	18.0170886213917	28.5997573176673	12.6200961775026	17.991118799452	12.7254608584276	46.5704526612635	29.6092080803863	16.0801615993576	16.9007340105798	18.9547562621075	17.7249296951276	47.3279326692991	20.3163735426234	16.2377406268899	17.6954678434962	22.2782344728738	23.0741564281643	26.4970345038954	13.4440508553818	19.5783462099634	76.6515467936215	13.8837847670112	20.2602490004625	20.0680843216459	18.9794068444542
1007_s_at	1	DDR1	1108.77045131411	1378.92951597803	736.289848268734	697.121349046723	1144.31775417936	299.404272794456	1087.12114281158	445.68481584501	281.577256619062	591.244480433026	1478.67061323981	1283.92035884347	787.138120533964	1129.78692949060	1308.43178844352	1167.66523240754	621.32788792563	927.379483520808	515.269004151763	978.113449443226	943.400790817575	493.052683848235	632.67904375842	787.254342460464	969.378987230232	249.030907905714	709.881792052028	383.348041764960	703.382192234166	936.918664312198	654.933673915515	319.702452249315	853.209961808155	197.523295274263	1177.36505672569	1077.39980960289	262.952973348084	170.619177067212	693.962069465626	1115.00309545366	765.755492717653	1247.08492587198	767.853887000942	922.365665295473	249.432907293534	1161.74522518985	722.679419741926
211506_s_at	-1	IL8	9.95225188775576	9.8328184112641	9.7796579035832	10.2784441861255	9.35141706465715	31.3377566200094	10.5936291114195	11.9958293591972	21.9962243285036	15.7258707825795	10.9948270081917	12.7256813757711	14.973338295353	11.0465579633586	12.7099284177303	9.81848205501054	9.9322942305275	44.544055230627	11.7298283781405	10.5020422523368	13.9316574447847	53.9348176069788	9.25210731589222	9.38777327748911	87.4343335104661	227.069008010577	10.7289054761765	11.9740060568170	13.3561750322718	9.72246408283307	9.37849222434593	11.9473769189181	11.8076912663899	11.8434377311996	9.64677688830845	9.69906045067148	15.0023645570435	170.210119278463	10.8043172297681	39.93935142668	11.2275870298720	13.0506702787829	11.3484157121359	1182.29718091940	134.078397407955	10.3527777246813	510.473762264885
202311_s_at	1	COL1A1	30.9507614946791	23.3825764599382	20.5927129122202	114.018016585759	17.6178259412127	2867.31362705285	32.6663645361556	17.1737358287204	1487.25261540438	1350.17154117713	24.5990210897133	133.638973865283	25.2540173226934	31.6168777570019	54.5383821859219	27.6990386415182	48.310738449073	26.8091765094963	18.3977444671485	42.0733269887150	18.0201110904731	12.1959902753984	12.4346328028227	25.1016796748568	140.409817242157	1670.63517049737	15.9730509777326	16.7806419199670	20.7909532339674	33.6568207529693	36.0846660971907	1142.71744254810	28.1783845488596	17.3866731294733	62.7173631570368	17.8014888161075	12.4953897773518	15.8496601371225	99.7836819720152	22.8120785433273	15.9251162634910	29.9494789781707	21.4256192937444	45.2116605081456	429.413578143703	44.7566143032981	29.1508692764828
201693_s_at	-1	EGR1	139.708791663376	422.103797944063	167.44958612479	167.041990697943	161.165261472063	73.9500388428999	41.8843970463003	593.814289328718	969.9583573306	135.517560563630	47.8134631702558	84.7234245719272	697.988762861604	56.006446892686	51.6866573844631	42.6811753384451	55.8222743586884	56.6048199530805	86.7750267693275	39.1161913432207	379.913719096187	58.6990805366033	50.6777651837065	47.2405219589553	80.848942593422	72.3944904139162	62.875889515815	104.534836934792	148.987966377315	133.025037500552	52.1919355312918	63.4605007450642	38.8571719673130	61.8739829094302	151.302708129522	39.5143014848479	45.7450584037229	76.9702485016437	105.026457742097	295.362938296571	611.476396344133	45.3991694681638	52.2576013267399	120.247242468006	133.364788452830	35.1212429982009	143.846070428293
201466_s_at	-1	JUN	20.1546105364029	32.1669891488218	20.6830207331146	46.9190533373645	22.6513793439955	77.3003477883523	20.2078789911106	21.9079107040629	46.2265246986879	16.2413426724777	21.2022578218009	24.0739671823126	32.3723905350617	43.5115045969792	28.2721363952272	21.7486055818013	20.2172518700957	15.4028455866884	22.9884613090518	137.880153526266	34.886621855327	34.3929986107303	57.6136198604757	33.2153221077276	23.8389369829711	25.4911755315077	16.3972730255879	27.3082507677385	19.9823450914050	21.3980733604904	20.8819422569250	25.3838676649965	15.7903035448980	31.5408579801016	19.7049338335462	18.3276130574428	15.1341631728553	76.9660338318914	17.7273747747800	49.3050323975861	81.724571356648	26.1946449080642	22.5388655972828	15.5128192945464	26.985378168079	28.0581308703483	21.3455436209354
202935_s_at	1	SOX9	308.31387370602	145.792732951382	169.692383270142	89.3947374967137	13.2577311763563	35.2294976997512	45.7850914801923	120.504064672730	123.340774464084	289.071786909284	529.359862608092	77.8210208240128	135.582014346174	513.201294761867	806.051383949664	228.596261586597	13.2088961281087	25.2813920744334	159.958295178505	704.904497485767	207.058267772674	283.780766005142	545.8440441005	201.122544917647	402.877381169402	130.843550224875	116.269267399238	20.6999876231208	206.653931444738	37.7006894014954	15.8091292207886	140.670207230752	221.427715288378	78.3381959641034	144.541002961952	253.994949474780	332.727200186603	116.889051915819	20.9114906321781	360.148728335557	35.8119953760450	91.1641692253815	212.935842182417	451.009808771296	15.4662014014654	399.045376997715	229.717666243003
201149_s_at	-1	TIMP3	41.498635630896	12.2917123035394	15.9499389850763	16.7687006668245	23.8397797163564	13.0109013021967	13.6781764461062	21.8970406505737	20.0061686455980	22.0810672676705	13.4766405317910	16.5299562370838	42.7530962194045	12.1071718845553	17.4641194739874	14.2090677691509	14.7387881174781	150.689595713116	159.559644059662	12.2289785518347	581.590946061985	14.1139216378397	19.8286561525382	46.172437790022	38.7115454707948	745.909608056186	21.5873612509915	185.339811592407	70.583839283863	49.5601620621980	68.1319691960773	81.0985379185607	157.301214564138	15.5466840948588	14.7507254115507	33.3592511881764	100.602057428286	14.8869571877512	15.9307358255210	74.949814374802	17.0326263054632	13.1452165178768	107.375943649698	18.2764377776100	40.0083437313198	15.2434969646080	14.6484387156752
[truncated: 7 more columns]
