# Supplementary material for: Dormancy Signatures and Metastasis in Estrogen Receptor Positive and Negative Breast Cancer
Source: PLoS One. 2012 Apr 18;7(4):e35569. doi: 10.1371/journal.pone.0035569 (PMC3329481; doi:10.1371/journal.pone.0035569)
Supplement: Data S3 — Data set referred to in Text S1 as dt.NKI295.signature.xls. (XLS) [file pone.0035569.s004.xls]

gene	dormancy	probe.set	Sample.122	Sample.123	Sample.124	Sample.125	Sample.126	Sample.127	Sample.128	Sample.129	Sample.130	Sample.131	Sample.132	Sample.133	Sample.134	Sample.135	Sample.136	Sample.137	Sample.138	Sample.139	Sample.140	Sample.141	Sample.142	Sample.144	Sample.145	Sample.146	Sample.147	Sample.148	Sample.149	Sample.150	Sample.151	Sample.153	Sample.154	Sample.155	Sample.156	Sample.157	Sample.158	Sample.159	Sample.160	Sample.161	Sample.162	Sample.163	Sample.164	Sample.165	Sample.166	Sample.167	Sample.169	Sample.170	Sample.172
ACVR1	1	NM_001105	-0.09	0.051	-0.033	0.019	-0.128	-0.103	-0.133	-0.052	-0.009	-0.138	-0.038	0.035	-0.001	-0.251	-0.046	0.098	-0.008	0.066	-0.034	0.07	0.023	-0.334	-0.08	-0.167	0.175	-0.092	0.027	-0.169	-0.058	-0.221	0.066	-0.094	0.071	-0.152	-0.03	-0.175	-0.071	-0.125	-0.115	0.014	-0.104	-0.09	-0.037	0.038	-0.012	0.037	-0.015
ADAM10	1	NM_001110	-0.069	0.01	-0.131	0.067	-0.024	-0.112	-0.157	-0.084	0.132	-0.249	-0.099	-0.005	-0.021	-0.012	-0.114	0.033	-0.035	-0.136	-0.011	0.074	0.034	-0.13	-0.131	0.21	0.233	0.09	-0.119	-0.022	0.158	-0.04	0.061	-0.142	-0.072	-0.106	0.078	-0.204	0.033	-0.065	0.035	-0.154	0.016	-0.044	-0.015	0.024	-0.01	0.016	0.07
AMOT	1	AB028994	0.242	-0.034	0.068	-0.244	-0.115	-0.265	-0.319	-0.209	-0.541	-0.386	-0.056	0.348	-0.101	0.31	0.081	0.044	-0.179	0.11	0.262	0.123	-0.145	0.312	0.262	-0.086	-0.133	-0.359	-0.213	-0.355	-0.267	-0.067	0.226	-0.164	0.115	-0.24	0.237	-0.289	0.004	0.162	-0.228	0.046	-0.371	0.109	-0.497	0.094	0.35	0.088	-0.191
APEX1	-1	NM_001641	0.159	-0.008	-0.026	-0.09	-0.003	-0.099	-0.11	0.031	0.099	-0.226	0.089	0.001	0.008	0.327	0.097	0.027	-0.067	0.036	0.109	0.078	0.068	0.037	0.085	0.034	0.022	-0.12	-0.244	0.166	-0.131	-0.058	0.031	0.091	0.098	0.069	0.138	0.022	0.108	0.084	0.181	0.103	-0.119	-0.048	0.275	-0.046	0.007	-0.018	0.103
ASNS	-1	NM_001673	-0.308	-0.189	-0.325	-0.156	-0.126	-0.274	-0.487	-0.193	0.426	0.275	-0.073	-0.267	-0.16	0.534	0.124	-0.103	-0.082	0.027	-0.277	0.097	-0.123	0.629	0.116	0.011	0.165	-0.023	0.09	0.243	-0.088	-0.596	-0.36	-0.047	-0.091	-0.391	0.085	-0.189	-0.176	-0.262	0.037	-0.016	0.709	-0.052	0.085	-0.263	-0.187	-0.081	-0.122
ATF3	-1		0.02	-0.1955	-0.354	-0.28	0.1725	-0.1425	-0.341	-0.093	0.133	-0.205	-0.3685	0.068	-0.348	0.1525	0.159	-0.2715	0.2365	-0.18	-0.3205	-0.082	-0.0495	0.2605	-0.5815	-0.3365	-0.2085	-0.407	-0.095	-0.057	0.234	0.141	-0.1185	0.157	0.164	-0.2265	-0.3915	-0.3825	0.119	-0.3575	-0.201	0.019	-0.0935	0.008	-0.341	0.145	-0.3615	0.231	-0.3595
ATF4	-1	NM_001675	0.166	-0.194	-0.264	-0.134	-0.11	-0.16	-0.412	-0.15	0.084	-0.258	0.082	-0.042	-0.224	0.198	-0.008	-0.084	-0.076	0.042	0.082	0.096	-0.253	0.262	0.105	-0.139	0.118	-0.04	-0.034	0.182	-0.196	-0.193	-0.192	-0.026	-0.054	-0.263	-0.099	-0.315	-0.063	-0.166	-0.147	0.073	0.106	-0.142	0.253	-0.089	-0.236	-0.016	0.009
BUB1	-1	NM_004336	-0.427	-0.331	-0.116	-0.372	-0.079	0.074	-0.036	-0.14	0.114	0.348	-0.019	-0.436	-0.008	0.396	0.068	-0.198	-0.318	-0.091	-0.275	0.261	-0.099	0.501	-0.391	-0.102	0.028	-0.181	-0.306	0.058	-0.021	-0.221	-0.449	-0.173	-0.169	-0.318	0.151	0.05	-0.14	-0.307	0.405	0.252	0.385	0.137	0.193	-0.273	0.249	-0.356	0.066
BUB1B	-1	NM_001211	-0.107	-0.07	-0.047	-0.119	0.02	0.017	-0.025	-0.035	0.105	-0.026	0.038	-0.053	-0.04	0.03	-0.032	-0.027	-0.055	-0.043	0.048	0.116	0.008	0.399	-0.112	0.101	0.131	-0.023	-0.34	0.104	-0.039	-0.06	-0.087	0.066	-0.014	-0.071	0.14	0.092	0.004	-0.059	0.181	-0.082	0.04	-0.058	0.113	-0.05	0.12	-0.139	0.219
CDKN3	-1	NM_005192	-0.007	-0.176	0	-0.106	0.031	-0.038	0.152	-0.032	0.137	0.191	-0.027	-0.089	0.122	0.131	0.223	-0.09	-0.063	-0.001	-0.063	0.036	-0.052	0.248	-0.154	-0.089	0.105	-0.08	-0.136	0.178	-0.062	-0.057	-0.15	-0.018	0.017	-0.028	0.099	0.012	0.013	-0.088	0.414	0.042	0.139	0.299	-0.062	-0.026	0.444	-0.152	0.092
CEBPG	-1	NM_001806	-0.288	-0.072	-0.112	-0.224	-0.065	-0.052	-0.201	-0.086	0.111	0.371	-0.231	-0.21	-0.093	0.407	-0.136	-0.21	-0.178	-0.079	-0.127	-0.124	0.044	0.161	-0.125	-0.083	0.071	-0.25	-0.157	-0.073	0.029	-0.238	-0.195	-0.166	-0.106	-0.095	-0.033	-0.319	-0.199	-0.151	0.128	0.054	0.305	-0.09	0.064	-0.142	-0.065	-0.051	-0.043
CKS2	-1	NM_001827	-0.321	-0.406	-0.149	-0.312	0.076	0.298	-0.027	-0.138	-0.035	0.2	-0.012	-0.503	-0.302	0.206	-0.075	-0.237	-0.284	-0.202	-0.353	-0.132	-0.449	0.305	-0.337	-0.193	-0.246	-0.414	0.03	0.184	-0.405	-0.125	-0.441	-0.19	-0.184	-0.153	-0.106	-0.107	-0.235	-0.265	0.13	0.116	0.248	0.185	0.04	-0.287	0.177	-0.186	-0.112
COL1A1	1		-0.094	-0.0275	0.04	0.06	-0.0155	0.083	-0.011	-0.015	0.016	-0.1085	0.0335	0.034	-0.009	-0.0655	0.0925	0.065	-0.033	-0.041	-0.0055	-0.083	-0.0845	0.0885	0.1575	0.1315	-0.023	0.052	-0.002	0.099	0.235	0.071	0.0315	-0.0085	0.014	0.0645	-0.0105	-0.0465	-0.161	5e-04	-0.158	-0.068	-0.066	-0.0375	0.064	0.0365	0.144	0.0435	0.0595
COL4A5	1	NM_000495	-0.176	0.086	0.302	-0.1	0.209	-0.414	-0.082	-0.262	-0.391	-0.369	-0.138	-0.078	-0.078	-0.571	-0.317	0.101	-0.218	-0.015	-0.49	-0.457	0.043	-1.146	-0.139	0.372	-0.354	-0.439	-0.204	-0.365	0.179	-0.284	0.163	-0.079	-0.151	-0.069	-0.382	-0.021	-0.036	-0.222	-0.376	-0.564	-0.949	-0.852	-0.328	0.261	-0.622	0.225	-0.017
CTSD	1	NM_001909	-0.182	-0.14	-0.069	-0.091	0.022	-0.03	0.054	0.028	-0.154	-0.116	-0.077	-0.02	0.2	-0.014	0.339	0.225	-0.141	0.297	-0.051	0.018	-0.043	-0.105	-0.147	-0.049	0.011	-0.372	-0.042	0.043	0.089	0.095	0.29	-0.063	-0.105	0.392	0.012	0.203	-0.197	0.191	0.053	0.054	-0.036	0.201	-0.2	-0.139	-0.144	0.093	-0.219
DDR1	1		0.207	-0.0925	-0.016	-0.041	0.0435	-0.1195	-0.0065	0.0895	-0.1385	-0.4455	0.2525	0.066	0.012	-0.3325	0.021	-0.2005	-0.1595	-0.024	0.1235	-0.2695	-0.0895	-0.0175	0.1305	0.27	-0.008	0.0825	0.1565	0.044	-0.1565	0.0495	0.0245	0.071	0.0755	0.3055	0.0035	0.0635	0.0085	-0.111	-0.0935	0.07	-0.1695	0.0035	-0.167	-0.0215	0.1	-0.2425	0.0505
DNMT1	-1	NM_001379	-0.037	0.012	0.098	-0.199	0.019	-0.088	-0.099	-0.011	0.032	0.022	-0.17	-0.026	0.034	0.199	-0.122	-0.016	-0.074	0.095	0.073	0.097	0.102	0.318	0.004	0.023	-0.035	-0.038	0.091	0.147	0.007	-0.235	0.021	-0.034	0.065	-0.082	0.157	0.049	0.09	-0.03	0.345	-0.039	0.055	0.156	0.027	0.08	-0.021	-0.172	0.007
DTYMK	-1	NM_012145	-0.165	-0.135	-0.097	-0.253	0.007	-0.227	-0.091	0.042	0.106	-0.083	0.008	-0.22	-0.058	0.177	0.03	-0.09	-0.173	-0.059	-0.089	0.1	-0.316	-0.065	-0.295	-0.081	0.068	-0.107	0.085	0.13	-0.249	-0.085	-0.157	-0.121	0.065	-0.108	0.059	0.091	-0.054	-0.012	0.018	0.24	-0.128	0.196	0.199	-0.093	0.224	-0.238	-0.076
EGFR	-1	NM_005228	0.023	-0.041	-0.078	-0.081	-0.068	-0.054	-0.19	0.014	0.071	0.029	-0.07	-0.091	-0.002	-0.04	-0.191	0.003	-0.023	-0.041	-0.119	-0.084	-0.061	-0.071	-0.349	-0.04	-0.108	-0.064	-0.179	0.002	0.009	-0.138	-0.008	-0.081	-0.019	-0.089	0	-0.011	-0.008	-0.089	-0.018	-0.197	-0.027	-0.018	-0.159	-0.104	0.029	0.115	-0.047
EGR1	-1	NM_001964	0.341	-0.035	0.013	0.185	0.163	0.159	0.081	-0.191	0.352	-0.312	0.032	0.04	0.027	-0.196	0.358	-0.253	0.164	0.16	-0.063	0.1	0.036	-0.44	-0.304	-0.388	-0.273	-0.021	-0.177	-0.157	-0.051	0.395	0.08	0.008	0.031	-0.161	0.045	-0.227	0.25	-0.106	-0.389	-0.11	0.001	0.204	-0.346	0.4	-0.276	0.422	-0.029
EPHA5	1	X95425	0.067	-0.051	-0.162	-0.093	-0.044	-0.042	-0.063	0.054	0.023	0.014	0.014	0.01	-0.049	-0.023	-0.007	-0.024	-0.02	-0.038	0.015	0.005	0.054	0.149	0.147	0.142	0.067	-0.02	-0.051	0.046	0.06	-0.009	0.002	-0.009	-0.01	0.036	0.002	-0.004	0.058	-0.105	-0.098	-0.076	0.022	0.053	-0.028	0.031	-0.037	-0.048	0.11
ESM1	-1	NM_007036	-0.132	-0.097	-0.321	-0.151	-0.138	-0.16	-0.271	-0.142	0.061	-0.152	0.187	-0.128	-0.097	-0.174	0.271	-0.26	0.123	-0.326	0.193	-0.178	-0.123	-0.739	0.256	0.135	0.102	0.244	-0.447	0.113	0.079	-0.306	-0.114	-0.177	-0.176	0.064	-0.088	-0.263	0.042	-0.528	-0.116	-0.594	0.21	-0.178	0.104	-0.234	0.026	-0.117	0.446
FOSL1	-1	NM_005438	0.076	-0.074	-0.024	0.113	-0.038	-0.042	0.02	0.019	0.013	0.001	0.001	0.029	0.015	0.015	-0.079	-0.093	-0.025	-0.067	0.136	0.049	0.071	0.241	0.135	0.066	-0.001	0.01	0.343	0.021	-0.069	0.141	-0.013	0.034	0.083	0.073	0.185	0.089	0.113	0.135	0.113	0.24	0.048	-0.027	0.08	-0.035	-0.032	-0.051	-0.044
FOXD1	-1	NM_004472	-0.239	-0.211	-0.217	-0.179	-0.204	-0.07	-0.105	-0.165	-0.189	-0.169	0.21	-0.06	-0.216	0.265	-0.127	-0.144	-0.036	-0.149	-0.194	-0.194	-0.078	0.401	-0.342	-0.245	0.248	0.815	-0.574	-0.057	-0.167	-0.157	-0.163	-0.119	-0.136	-0.052	-0.149	-0.183	-0.172	-0.276	-0.127	-0.361	0.299	0.574	0.204	-0.128	-0.224	-0.16	0.298
FOXM1	-1	U74612	-0.199	-0.228	-0.074	-0.166	-0.004	0.072	0.023	-0.097	-0.027	0.281	0.076	-0.119	0.011	0.41	0.213	-0.083	-0.099	-0.008	-0.065	0.011	-0.1	0.553	-0.172	-0.081	-0.053	-0.136	-0.19	0.052	-0.121	-0.059	-0.226	-0.01	-0.025	-0.125	0.08	0.196	-0.067	-0.143	0.259	0.298	0.417	0.115	0.104	-0.098	-0.014	-0.13	0.13
GATA6	1	NM_005257	0.075	-0.2	-0.223	-0.2	-0.269	-0.229	-0.233	-0.115	0.298	0.229	0.138	0.145	-0.226	0.257	-0.057	-0.162	-0.027	0.187	-0.103	0.058	-0.002	0.901	-0.293	-0.402	0.356	-0.311	0.126	-0.309	-0.146	-0.438	0.039	-0.075	-0.018	-0.304	0.088	-0.242	0.007	-0.062	-0.248	-0.228	0.495	-0.36	-0.235	0.159	-0.128	-0.197	-0.221
IGF1R	-1	NM_000875	-0.249	-0.016	0.025	-0.03	-0.04	1.169	-0.03	-0.016	-0.092	-0.273	-0.151	-0.069	-0.145	-0.245	-0.341	-0.219	-0.183	-0.097	-0.108	-0.208	0.309	-0.192	0.203	0.013	-0.199	0.224	-0.222	-0.207	-0.072	-0.212	-0.093	-0.065	-0.163	-0.03	-0.389	0.006	-0.1	0.019	-0.079	-0.206	-0.204	0.214	0.148	0.003	-0.22	0.005	-0.077
IGFBP5	1		-0.292	-0.2675	-0.155	-0.2625	-0.156	-0.148	-0.1145	0.028	-0.47	-0.142	-0.247	-0.121	-0.119	-0.2515	0.0345	-0.0935	0.093	-0.2555	-0.279	-0.15	0.119	-0.3785	-0.236	-0.41	0.863	-0.3595	-0.1545	-0.086	0.3955	0.49	-0.424	-0.1895	-0.273	-0.176	0.1795	-0.363	-0.328	-0.259	-0.1005	0.1525	-0.2415	-0.441	-0.357	-0.325	-0.5755	-0.005	-0.43
IL8	-1		-0.363	-0.261	-0.3225	-0.256	-0.189	-0.2085	-0.277	-0.241	-0.011	-0.224	-0.2915	-0.0355	-0.38	-0.285	0.1365	-0.2855	-0.1375	-0.218	-0.292	-0.0685	-0.121	-0.389	-0.4095	-0.442	-0.031	-0.282	0.2395	0.1275	-0.127	-0.324	-0.0585	-0.2845	-0.2995	-0.334	-0.0465	-0.382	-0.2745	-0.2405	-0.269	-0.3595	0.726	-0.018	-0.451	-0.0955	0.0585	0.0985	-0.2435
JUN	-1	NM_002228	0.184	-0.043	0.14	-0.164	0.273	0.295	0.222	0.063	0.065	0.363	-0.118	0.182	-0.12	0.154	0.29	-0.164	0.141	0.055	-0.01	0.03	-0.256	-0.11	0.184	-0.568	-0.321	-0.544	0.19	-0.058	0.254	0.715	-0.129	0.045	0.003	0.023	0.091	-0.298	-0.191	-0.089	-0.271	-0.096	-0.114	-0.108	-0.341	0.261	-0.171	0.357	-0.172
MMP1	-1	NM_002421	-0.46	-0.459	-0.576	-0.396	-0.278	-0.276	-0.261	-0.244	-0.236	-0.275	-0.201	-0.084	-0.303	0.118	0.388	-0.374	-0.014	-0.099	-0.299	0.199	-0.239	0.423	-0.725	-0.5	0.717	-0.521	-0.372	0.583	-0.099	0.042	-0.417	-0.352	0.094	-0.318	0.551	-0.385	-0.345	-0.369	0.584	-0.531	0.443	0.499	-0.571	-0.432	-0.305	-0.285	-0.521
MMP2	1	Contig66347	0.02	0.153	0.198	-0.402	-0.374	-0.236	-0.318	0.06	-0.272	-0.479	-0.056	0.124	0.117	-0.495	-0.233	0.051	0.273	-0.1	-0.324	-0.144	0.143	-0.71	-0.368	-0.152	0.25	-0.343	-0.05	-0.096	0.21	0.458	-0.204	-0.089	0.099	-0.14	0.034	-0.231	0.102	-0.07	-0.03	-0.369	-0.297	-0.136	-0.299	0.031	-0.701	-0.153	0.174
NR2F1	1	NM_005654	0.055	0.018	0.061	0.041	0.039	0.22	0.081	0.023	0.061	0.013	-0.042	-0.029	-0.01	-0.072	-0.06	0.097	0.152	0.02	-0.043	-0.042	0.091	0.053	0.049	-0.028	0.052	-0.047	0.093	-0.027	-0.082	0.248	-0.025	0.037	-0.002	0.019	-0.022	-0.003	0.004	0.117	-0.026	0.05	-0.069	0.179	-0.006	-0.022	0.042	0.069	0.074
ODC1	-1	NM_002539	0.081	-0.172	-0.299	-0.206	-0.175	-0.146	-0.295	-0.204	0.07	0.059	-0.29	-0.068	-0.208	-0.093	-0.43	-0.155	-0.311	-0.055	-0.256	0.008	-0.066	0.224	-0.244	-0.033	-0.135	-0.036	-0.051	-0.288	-0.199	-0.245	-0.015	-0.216	-0.089	-0.106	0.083	-0.355	-0.097	-0.037	0.506	0.097	0.607	0.229	-0.01	-0.243	-0.135	0.021	-0.217
P4HA1	1	NM_000917	-0.04	-0.17	-0.23	-0.177	-0.175	-0.12	-0.305	-0.035	0.208	-0.271	-0.032	-0.085	0.094	-0.383	0.068	-0.025	0.034	0.033	-0.091	-0.034	0.042	-0.1	-0.08	-0.218	0.251	-0.529	-0.204	-0.16	0.231	0.009	0.051	-0.125	-0.105	-0.125	0.019	-0.153	-0.015	-0.158	0.012	-0.15	0.132	-0.147	-0.192	-0.079	0.469	-0.097	-0.214
PIK3CB	-1	NM_006219	-0.099	0.032	-0.036	-0.018	-0.043	0.08	-0.164	0.043	0.084	-0.043	-0.038	-0.049	-0.06	-0.061	0.035	-0.119	0.025	0.038	0.004	-0.051	0.026	0.01	-0.187	0.102	0.111	0.047	0.006	-0.053	0.119	-0.032	0.009	0.018	0.012	-0.031	-0.054	-0.074	0.062	-0.069	-0.011	0.219	-0.016	0.11	0.146	0.012	0.125	-0.05	-0.052
PLAT	-1		-0.387	0.2535	0.224	-0.869	0.542	-0.051	0.1735	-0.437	-0.9	-0.4225	0.0955	0.0255	-0.215	-0.932	0.346	0.206	-0.1735	-0.28	-0.202	-0.722	-0.1965	-0.255	-0.307	-0.2405	-0.4275	0.3785	-0.4115	-0.393	-0.322	-0.1815	0.3355	-0.298	0.0755	-0.273	-0.2605	0.237	-0.3585	-0.2875	-0.4855	-0.355	-0.6055	-0.1495	0.061	0.039	-0.609	0.283	0.3455
SOX9	1	NM_000346	0.147	-0.095	0.08	-0.299	-0.346	-0.37	-0.055	-0.131	-0.234	0.332	-0.564	0.189	-0.24	0.393	-0.089	0.074	-0.107	-0.17	0.392	0.004	-0.383	0.065	-0.226	-0.623	-0.013	-0.247	0.352	-0.502	-0.226	-0.517	0.077	-0.123	-0.182	-0.435	0.142	-0.22	0.008	-0.303	-0.376	-0.372	0.223	0.171	-0.222	0.111	0.106	-0.505	0.062
SREBF1	1	NM_004176	0.245	-0.496	-0.139	0.648	0.006	-0.214	0.064	-0.172	0.504	-0.433	-0.026	0.151	-0.362	0.009	-0.183	-0.382	-0.186	0.03	0.05	-0.243	-0.117	-0.642	-0.184	0.049	-0.223	-0.344	0.018	-0.093	-0.204	0.132	0.184	0.226	0.304	0.67	-0.248	0.397	0.191	0.194	-0.3	-0.024	-0.492	-0.152	-0.081	0.143	0.252	-0.127	-0.457
STAT3	1	NM_003150	0.1	-0.005	0.242	-0.065	-0.203	0.022	-0.042	0.063	-0.185	0.341	-0.057	0.259	-0.057	0.34	0.144	0.055	-0.023	0.056	0.182	0.018	0.073	-0.039	0.036	0.076	-0.077	-0.082	-0.11	-0.133	0.054	0.228	0.134	0.085	0.128	0.153	-0.107	-0.004	0.116	0.065	-0.058	-0.233	0.131	-0.1	-0.328	0.134	-0.005	-0.056	0.122
TGFB2	1	NM_003238	0.063	-0.068	0.309	-0.26	-0.25	-0.175	-0.155	0.344	-0.081	0.388	-0.193	0.054	-0.026	-0.055	-0.291	-0.13	0.426	0.043	-0.023	0.144	-0.074	0.163	-0.449	-0.277	0.236	-0.23	-0.126	-0.166	0.4	0.259	0.04	0.049	0.297	0.013	-0.032	-0.186	0.183	-0.173	0.319	-0.462	-0.265	0.292	-0.254	0.109	-0.288	0.025	-0.483
THBS1	1	NM_003246	-0.295	0.112	-0.049	-0.362	-0.171	-0.252	-0.239	0.031	-0.353	-0.133	0.193	-0.187	-0.4	-0.511	0.163	0.121	0.096	0.009	-0.243	-0.247	-0.119	-0.473	0.061	-0.131	0.167	-0.56	-0.211	-0.248	0.162	0.016	-0.16	0.03	0.092	-0.141	0.211	-0.362	0.044	-0.227	-0.139	-0.449	-0.117	0.041	-0.117	0.004	-0.614	-0.192	-0.34
TIMP3	-1	NM_000362	-0.339	0.241	-0.1	-0.263	0.077	0.157	-0.38	-0.059	-0.508	-0.468	0.013	-0.053	-0.07	-0.922	0.253	-0.098	0.303	-0.247	0.005	-0.482	0.095	-0.764	0.605	-0.219	-0.17	0.695	-0.458	-0.019	0.082	0.384	-0.137	-0.012	-0.051	-0.236	-0.197	-0.07	-0.205	-0.345	-0.1	-0.348	-0.056	-0.228	0.069	-0.067	-0.185	0.045	-0.176
TK1	-1	NM_003258	-0.34	-0.435	-0.243	-0.427	-0.072	-0.393	-0.075	0.036	-0.021	0.147	-0.087	-0.55	-0.287	0.251	0.122	-0.226	-0.241	-0.243	-0.235	0.083	-0.201	-0.132	-0.097	0.048	0.103	-0.372	0.081	0.009	-0.215	-0.21	-0.566	-0.247	-0.088	-0.283	0.264	0.178	-0.242	-0.151	-0.019	0.413	0.127	0.094	0.386	-0.261	0.144	-0.745	-0.407
TP53	1	NM_000546	0.064	-0.072	-0.064	-0.032	0.004	0.06	-0.033	0.029	0.027	0.132	-0.023	0.028	0.024	0.067	-0.011	-0.061	0.044	0.031	0.028	0.009	0.035	0.077	0.119	0.054	0.071	0.004	0.191	-0.029	0.033	0.021	0.039	0.008	-0.004	-0.016	0.062	0.052	0.002	-0.002	0.07	0.03	0.067	-0.033	0.103	0.031	0.189	-0.053	-0.033
TPM1	1	NM_000366	-0.006	-0.143	-0.085	-0.28	0.019	-0.239	-0.206	0.023	0.221	-0.133	0.004	0.046	-0.201	0.344	-0.107	0.373	0.13	0.222	0.073	0.054	-0.204	-0.705	-0.158	-0.041	0.033	-0.082	0.066	-0.087	0.143	0.003	0.161	-0.009	0.294	0.067	0.114	0.144	-0.079	0.053	-0.398	-0.253	0.119	-0.291	-0.184	0.08	-0.28	0.08	-0.07
NT5E	-1	NM_002526	-0.128	0.026	-0.073	-0.071	-0.074	-0.002	-0.196	-0.084	-0.104	-0.231	-0.022	0.031	0.17	-0.109	0.223	0.042	0.146	0.018	-0.084	0.018	0.099	0.086	-0.208	-0.099	-0.058	-0.074	-0.093	0.024	0.2	0.136	-0.073	-0.104	-0.086	-0.111	0.151	-0.1	-0.073	-0.072	0.037	0.087	0.046	0.077	-0.168	-0.071	-0.299	0.109	-0.067
[truncated: 248 more columns]
