# Supplementary material for: Dormancy Signatures and Metastasis in Estrogen Receptor Positive and Negative Breast Cancer
Source: PLoS One. 2012 Apr 18;7(4):e35569. doi: 10.1371/journal.pone.0035569 (PMC3329481; doi:10.1371/journal.pone.0035569)
Supplement: Data S4 — Data set referred to in Text S1 as dt.Pawitan.signature.xls. (XLS) [file pone.0035569.s005.xls]

probe.set	dormancy	gene	X014ER	X027JO	X350JO	X028JA	X126AS	X005JO	X045OL	X041LA	X229LA	X347JA	X122FO	X054BO	X204FA	X356AL	X089HO	X215HE	X223LI	X055SV	X380MO	X111MA	X264LA	X101GL	X296NY	X185NY	X057FR	X298LA	X376FR	X164MY	X071AV	X377DE	X166JO	X187OL	X121LE	X318KI	X160LU	X297PE	X113SO	X361NO	X382GU	X003WI	X309EV	X031ER	X214WI	X310WI	X319AN	X035SI	X086LI
203935_at	1	ACVR1	525.45	558.68	337.27	312.86	495.49	461.43	440.88	465.24	620.13	275.06	356.89	358.84	578.69	516.76	377.3	558.71	398.72	373.25	607.51	438.7	401.2	348.19	511.03	398.66	507.85	643.42	450.74	638.75	518.73	802.33	817.82	794.35	530.74	653.59	536.17	763.67	398.9	468.31	376.91	824.35	621.87	346.23	426.25	570.31	574.01	502.45	794.42
209521_s_at	1	AMOT	99.01	107.79	109.42	108.92	121.89	101.82	130.59	98.63	92.09	118.51	112.97	105.39	121.69	120.22	116.64	113.18	154.07	139.51	125.14	139.62	93.74	100.43	100.01	86.24	114.02	102.39	106.3	108.69	118.43	126.31	114.32	97.81	93.12	92.4	123.84	101.39	88.38	124.22	112.15	70.23	114.53	119.03	93.3	93.28	94.39	104.16	103.98
210027_s_at	-1	APEX1	3236.41	1229.83	1402.23	1381.02	1730.41	1507.86	884.75	1901.97	1639.9	1677.63	1123.77	1567.12	1593.83	1267.31	1087.3	1210.92	1588.87	1764	1536.7	1135.35	2105.03	1545.99	1872.39	1758.85	1773.56	2160.47	1005.2	1620.49	1612.11	2510.76	1764.79	1977.24	1451.94	1999	1906.35	1623.7	2455.27	1546.03	1233.65	1455.03	1303.67	1934.23	2054.76	2740.8	2063.82	1858.43	1973.62
202672_s_at	-1	ATF3	315.6	371.37	218.14	126.31	511.89	243.34	440.09	209.22	263.64	571.58	295.65	292.08	229.45	182.54	277.76	190.71	245.74	313.04	318.46	336.32	246.24	202.34	233.22	192.55	144.23	1619.13	184.52	321.38	155.58	256.72	308.19	467.37	211.36	476.45	288.8	302.03	378.6	473.67	362.09	400.67	195.41	172.67	326.63	183.33	344.54	656.04	445.11
200779_at	-1	ATF4	2865.84	1642.69	1093.24	944.19	1772.43	1985.46	1176.87	1505.34	1945.64	2474.37	2615.72	1979.19	1518.83	1540.78	1917.27	1247.27	1027.37	1327.94	1868.05	1012.55	1599.03	1735.39	1764.48	2553.54	2248.56	1702.22	1873.3	2091.42	1997.6	2021.48	1758.92	2155.37	2291.17	1818.05	1227.92	2221.6	4879.23	1916.32	1795	1233.23	1843.14	1897.76	1896.24	2514	3142.72	2563.57	1991.54
203755_at	-1	BUB1B	285.74	235.29	248.47	217.35	244.39	220.43	469.16	210.52	226.35	361.94	269.43	299.37	221.19	318.75	299.66	261.94	307.2	254.63	245.6	323.34	243.3	262.8	386.86	341.54	227.27	210.21	281.56	189.04	279.76	262.32	260.33	296.39	196.67	197.74	201.95	216.65	390.57	226.79	360.77	369.52	204.65	247.49	466.53	224.77	316.23	199.04	173.42
209714_s_at	-1	CDKN3	155.87	125.23	189.97	147.71	112.2	193.23	334.89	123.5	109.04	295.26	154.89	204.55	123.07	319.77	288.15	136.15	207.12	207.36	170.66	208.03	150.84	161.87	372.6	262.43	202.35	105.26	536.56	98.75	327.26	185.41	206.87	325.85	131.11	116.3	132.02	155.36	432.65	107.08	497.31	290.43	109.85	192.67	326.91	116.14	320.1	108.09	85.24
204170_s_at	-1	CKS2	659.67	550.23	647.66	213.09	211.38	503.38	960.72	302.22	291.79	988.22	436.38	726.16	527.26	718.93	440.68	193.82	399.01	365.63	278.51	698.12	294.01	225.02	1016.72	668.25	241.02	271.69	229.86	151.55	395.89	209.09	254.31	984.05	254.04	439.1	175.08	348.64	1259.54	454.22	1267.15	621.32	169.27	543.48	1699.92	793.91	448.32	507.77	166.99
201697_s_at	-1	DNMT1	1163.95	559.26	685.6	371.45	682.54	577.96	756.05	479.57	669.75	982.02	386.13	567.09	557.84	564.64	652.4	505.26	569.07	589.53	687.15	1172.92	661.85	582.95	655.91	532.93	400.17	669.76	553.97	576.8	613.35	455.87	461.38	866.49	509.56	705.3	457.83	543.48	778.39	444.03	604.5	936.54	430.38	813.61	1146.02	720.79	675.04	532.96	617.91
203270_at	-1	DTYMK	262.07	180.23	284.4	172.24	222.12	206.33	314.04	159.71	142.43	177.65	189.12	210.81	189.24	400.82	221.51	224.29	289.89	273.8	169.2	218.56	215.6	213.16	419.75	244.38	189.69	191.37	192.94	149.13	229.24	202.59	192.15	252.45	191.31	190.87	188.04	175.48	401.68	157.74	229.55	263.24	152.71	206.33	420.73	192.19	224.33	181.26	165.84
208394_x_at	-1	ESM1	82.64	108.95	54.18	162.29	66.49	66.86	90.18	67.08	81.96	80.06	82.28	57.63	67.83	73.07	81.31	83.11	66.11	81.28	81.99	82.72	74.94	214.55	75.82	103.37	63.33	61.02	85.35	118.84	93.77	85.3	61.4	114.45	89.65	64.03	71.28	134.73	71.51	142.5	60.38	87.69	107.36	72.25	64.85	58.5	131	50.59	52.28
204420_at	-1	FOSL1	199.98	242.82	272.1	310.61	262.51	283.06	270.38	274.39	257.16	383.94	314.44	293.86	232.74	314.14	330.53	402	375.18	279.64	267.08	377.7	305.35	342.65	262.52	261.33	323.4	291.64	352.28	312.95	285.44	306.15	263.78	277.6	310.33	210.38	178.02	241.76	250.58	345.97	336.5	251.94	334.23	269.46	185.68	218.87	285	227.51	217.2
202580_x_at	-1	FOXM1	329.8	308.73	394.55	284.09	306.77	280.95	384.27	259.57	250.18	509.85	268.49	433.28	227.21	552.79	380.21	298.38	357.48	368.92	284.97	394.65	315.43	336.12	784.2	342.41	290.95	268.8	332.38	273.78	367.84	300.11	343.24	357.32	255.34	217.86	293.67	249.99	518.94	245	414.45	343.54	255.58	305.86	601.35	238.02	338.28	228.55	191.73
209806_at	1	HIST1H2BK	1007.04	2194.24	6160.18	1845.55	2439.03	1826.37	3973.25	3029.75	1585.54	3610.21	1012.06	1707.58	1351.8	4997.15	1581.42	3281.52	4049.76	573.67	2917.4	4138.33	2090.5	1611.96	2474.69	3541.62	2610.07	1090.18	2157.23	1099.36	1324.11	1338.07	710.35	2439.11	2928.41	1264.75	1130.55	2635.77	5511.12	1259.04	2758.6	885.76	793.36	2343.48	4819.64	1033.06	2227.67	2063.07	2119.28
204475_at	-1	MMP1	402.11	1167.46	859.7	96.89	102.72	128.14	144.79	112.38	108.23	98.03	134.91	2004.11	124.14	623.89	115.54	147.52	111.56	136.81	350.94	146.94	119.69	104.21	366.35	90.66	100.93	70.72	174.88	106.72	191.03	76.16	90.21	554.32	135.52	101.51	184.62	130.06	190.58	135.18	124.96	126.92	105.04	95.3	94.28	96.37	401.34	83.91	77.52
201069_at	1	MMP2	655.58	3645.52	1345.8	434.88	2949.52	2228.98	749.02	2889.68	2221.73	581.5	1139.06	1422.04	3548.77	1256.38	1950.96	1246.69	968.89	854.48	3507.5	1004.68	1155.8	1200.23	2011.54	832.16	1680.6	3234.92	1075.76	3397.22	1580.61	1777.51	4798.09	2503.03	3965.95	2015.05	2273.8	4355.01	1321.9	3036.29	992.27	1788.49	5961.2	1982.11	1464.33	1296.27	3122.61	3265.41	3904.15
200790_at	-1	ODC1	1249.14	308.85	436.16	255.38	361.74	393.53	449.33	368.01	372.26	1023.13	629.75	597.9	251.18	324.52	426.61	251.14	363.49	179.05	293.88	514.75	402.62	284.73	408.71	182.73	445	502.25	238.67	413.53	273.37	967.43	1071.17	1051.81	288.84	288.88	251.17	393.02	309.14	310.96	837.15	347.01	320.68	346.15	605.21	335.14	742.76	441.23	528.67
201860_s_at	-1	PLAT	254.46	737.01	588.52	168.82	535.28	1072.15	158.11	2952.78	445.7	163.72	464.81	455.13	1014.62	609.45	620.6	2464.19	416.59	308.95	1180.29	280.78	1386.1	959.32	3784.83	785.88	501.29	1410.35	1209.92	984.31	1646.44	634.34	1048.81	601.38	676.58	2041.61	2162.3	752.57	334.22	792.01	191.7	5206.38	1031.32	1301.78	309.86	1468.87	830.08	513.04	1749.7
202308_at	1	SREBF1	473.83	1291.22	2263.07	3188.1	2074.02	1044.77	3586.49	913.8	1946.23	353.93	1531.84	361.57	2244.63	1371.73	780.58	1707.83	926.61	2714.91	559.26	670	2937.86	2644.72	1141.85	711.26	2368.61	2464.98	2856.08	2833	3614.38	1461.57	639.9	1727.93	1754.43	2279.88	3337.49	2994.8	788.89	2375.83	859.88	1249.75	1666.09	1421.11	639.85	1413.01	493.24	2803.61	1630.95
202338_at	-1	TK1	379.12	294.52	1845.78	350.67	181.43	353.19	1828.5	224.31	276.67	414.19	324.18	617.04	239.71	1384.5	393.92	612.38	690.21	290.83	538.04	395.76	302.48	490.04	1213.9	553.53	313.98	237.02	291.23	206.26	722.48	221.03	521.75	597.86	273.05	241.13	295.56	290.62	482.21	235.12	418.76	611.22	241.38	530.55	1640.02	256.43	637.93	250.38	174.92
241082_at	-1	ASNS	28.73	22.73	24.09	39.06	26.01	23.67	30.47	27.94	19.28	23	27.09	38.9	27.8	19.87	34.13	28.18	25.6	30.15	24.68	12.72	25.82	46.47	30.93	18.71	28.64	32.15	25.96	27.93	55.49	20.86	27.52	27.45	27.75	20.67	26.12	24.83	26.2	24.13	30.05	26.11	26.1	38.83	37.95	21.77	27.94	26.71	25.19
231242_at	1	BHLHE41	185.91	195.62	247.44	173.71	214.61	254.9	215.04	243.38	239.76	290.22	408.62	212.65	261.76	296.74	305.35	225.58	343.56	319.37	279.17	277.9	259.59	303.69	421.87	247.83	266.34	218.12	199.56	232.89	343.26	187.54	254.02	252.96	250.15	203.57	244.4	224.69	255.62	273.15	252.21	259.86	189	206.48	241.04	260.74	229.86	258.73	219.95
234387_at	1	COL4A5	55.27	75.93	116.82	95.66	79.78	73.8	91.84	81.25	82.38	68.03	91.69	133.67	73.46	94.19	78.09	93.34	94.34	88.82	85.23	76.5	82.75	95.02	85.63	93.54	68.41	66.75	88.8	77.1	62.52	78.47	83.55	94.93	80.98	82.54	80.27	85.97	83.8	87.74	77.3	85.17	78.02	86.43	77.66	66.67	80.94	64.46	77.16
213972_at	-1	FOXD1	120.42	140.29	159.53	138.67	120.85	143.65	143.33	129.4	115.41	126.66	118.25	159.26	116.36	149.06	145.02	159.36	146.92	153.62	165.2	173.1	124.72	140.28	148.87	134.72	139.18	128.65	140.94	162.8	152.31	134.46	127.23	128.88	122.78	130.88	147.96	139.26	148.37	130.06	148.86	145.68	140.86	162.64	123.52	130	150.08	129.27	161.5
209505_at	1	NR2F1	236.97	167.05	136.17	56.15	861.19	170.7	85.93	82.38	393.02	78.1	296.52	75.89	173.75	151	143	497.27	271.91	83.79	138.39	180.14	143.36	178.29	164.45	223.51	517.89	779.24	147.73	478.11	123.64	533.83	718.56	118.68	293.93	367.16	214.06	183.31	179.3	159.52	1259.92	250.99	713.65	495.98	222.72	435.27	207.55	219.94	1561.02
243335_at	1	P4HA1	103.07	116.95	120.69	144.36	152.58	117.34	136.91	118.46	144.93	120.68	180.76	154.01	162.58	120.07	131.58	116.49	151.8	150.54	99.4	148.55	113.14	120.82	143.24	137.04	153.95	124.58	121.62	127.33	96.65	144.84	139.89	126.46	112.02	94.01	129.12	114.68	127.02	106.22	119.64	123.18	134.32	110.7	115.9	106.33	160.77	112.75	109.16
212688_at	-1	PIK3CB	188.1	286.84	190.4	233.92	268.03	227.07	354.4	228.7	281.5	203.52	227.29	435.81	264.36	238.19	299.84	227.76	279.6	270.46	245.82	236.64	229.34	307.3	286.03	337.65	329.4	337	243.11	225.58	423.12	307.68	300.82	341.72	200.43	274.52	266.45	302.56	172.14	212.23	190.79	378.54	209.87	328.9	287.47	283.47	341.31	253.06	320.19
201746_at	1	TP53	857.13	389.42	217.79	347.2	431.15	279.49	77.97	606.92	451.15	523.58	214.85	539.45	390.86	784.98	385.53	236.06	290.45	385.07	174.71	794.35	871.54	790.6	744.19	435.03	191.42	816.58	528.97	558.92	569.59	714.13	658.93	304.13	546.17	706.39	411.6	705.99	201.44	706.81	271.71	172.76	494.76	398.92	491.32	402.55	488.7	669.02	557.03
209642_at	-1	BUB1	107.18	103.16	117.67	68.86	76.59	96.52	136.18	82.02	82.71	198.11	101.66	176.13	71.44	130.07	134.49	94.19	123.13	97.71	98.57	156.19	104.91	104.09	166.1	127.15	105.87	104.18	122.14	87.68	125.96	87.64	79.27	147.37	76.76	69.99	69.49	80.34	202.7	78.24	196.97	134.74	69.58	69.4	160.02	87.42	136.45	69	81.38
204203_at	-1	CEBPG	298.95	122.56	172.3	101.73	124.29	131.42	154.28	113.44	93.36	222.27	112.18	174.01	155.19	188.45	136.53	124.34	125.11	154.67	142.69	129.77	114.09	109.93	170.45	123.98	143.89	124.98	154.74	123.16	141.89	164.18	403.3	257.11	127.29	141.5	121.03	139.35	205.07	91.29	186.02	178.79	113.79	134.82	176.02	137.99	256.98	116.97	163.41
227886_at	1	CTSD	880.65	314.08	352.1	658.9	337.38	1524.36	268.34	358.97	337.94	276.47	306.85	397.14	321.46	1067.94	443.3	684.54	315.11	555.3	345.7	482.74	336.78	176.33	365.95	338.27	324.18	408.23	450.73	381.27	640.34	363.82	362.24	478.58	722.92	661.38	343.92	648.85	432.29	624.28	366.93	321.02	375.71	290.38	324.89	323.34	356.52	326.22	503.69
211550_at	-1	EGFR	290.77	316.56	389.5	390.38	331.04	365	371.86	353.87	323.31	449.3	378.68	379.93	308.44	414.42	393.41	529.02	492.49	474.96	409.47	361.95	359.37	331.12	399.06	352.35	362.4	327.75	416.79	401.99	371.02	373.82	332.06	354.57	309.62	296.21	424.86	298.13	346.44	344.57	386.2	333.37	372	408.64	278.04	285.46	294.19	288.04	304.11
237939_at	1	EPHA5	18.34	17.96	12.63	10	13.92	11.64	17.52	14.01	20.54	18.5	14.41	12.86	21.06	10.62	17.82	25.23	20.48	14.03	18.92	14.32	15.44	20.13	15.93	27.9	25.6	26.22	25.19	24.98	18.9	21.46	22.66	15.78	23.34	19.23	19.18	13.26	24.94	23.85	25.23	17.61	21.9	17.28	23.68	26.59	15.14	18.06	17.84
210002_at	1	GATA6	61.35	116.43	62	77.74	148.77	80.1	61.35	54.23	101.27	83	98.94	169.29	86.74	73.07	72.33	98.59	61.97	64.66	41.24	160.58	73.1	68.36	66.68	96.09	109.33	73.08	66.52	79.38	84.33	114.24	146.8	162.19	73.63	107.74	63.9	79.37	88.99	53.11	57.35	81.32	61.93	115.45	90.37	70.16	221.94	132.46	124.31
203628_at	-1	IGF1R	610.08	602.69	767.25	1196.33	438.86	379.79	493.54	558.28	488.58	271.44	184.86	652.02	619.94	587.61	292.53	465.84	796.2	355.68	185.6	295.27	590.44	327.77	6264.8	555.79	616.49	424.59	998.71	353.95	356.24	254.31	166.74	177.27	779.11	586.1	349.94	816.53	772.33	682.69	145.83	436.68	731.15	890.2	434.34	1682.56	925.2	1248.33	387.28
211959_at	1	IGFBP5	369.26	537.49	1448.13	413.96	653.49	258.43	555.47	873.69	174.98	168.3	154.84	172.61	256.71	196.44	340.41	253.03	118.18	2138.65	478.51	241.55	199.39	326.64	209.14	185.56	276.05	120.42	210.3	292.2	281.54	155.48	208.85	168.2	575.26	175.16	207.28	480.6	889.98	128.5	121.6	111.94	201.45	383.59	152.53	170.27	1186.4	212.03	181.22
227486_at	-1	NT5E	184.69	162.81	146.37	91.75	124.38	134.44	97.67	158.14	139.12	131.35	122.29	201.24	180.48	123.18	130.63	120.82	112.53	98.64	136.53	114.24	123.2	128.82	110.36	86.78	138.18	126.91	116.88	133.2	97.8	154.27	172.61	201.34	108.09	113.02	102.34	147.57	103.66	116.83	99.94	134.54	152.14	124.2	117.96	115.09	221.57	119.61	211.36
225289_at	1	STAT3	1667.3	2296.23	1218.64	1829.54	1047.66	2127.99	974.83	2326.2	2293.82	1088.9	1423.64	1167.61	2723.95	867.28	1661.93	1055.45	607.29	1345.84	1697.79	726.15	2305.16	2074.52	1700.41	1983.33	1214.52	1421.6	1966.74	2524.03	1962.41	1397.75	1884.48	1436.39	3097.89	2677.89	2326.05	3160.98	1806.38	1989.07	1111.67	1300.45	2223.11	1487.89	1257.04	1819.35	2192.74	2462.19	1372.66
228121_at	1	TGFB2	434.79	682.06	181.34	128.51	349.46	577.12	153.78	509.64	649.21	192.8	230.08	919.32	512.56	166.18	190.74	222.24	173.88	175.83	885.96	254.82	315.3	284.64	433.84	174.82	232.87	768.13	255.22	275.86	153.15	609.04	579.44	949.91	531.62	619.59	244.06	1174.17	350.02	596.59	313.75	249.23	507.11	394.85	182.8	311.83	382.67	1928.54	314.59
239336_at	1	THBS1	63.64	209.98	94.97	91.07	97.71	103.21	60.4	104.85	80.43	80.41	88.26	120.1	118.78	63.28	151.19	74.42	119.98	63.92	64.73	66.25	93.74	116.45	107.88	189.76	120.58	93.18	96.42	78.47	101.69	63.28	73.52	89.6	90.85	74.31	102.27	91.74	79.62	108.35	97.49	116.74	91.35	107.94	114.8	65.63	137.08	96.84	130.79
238688_at	1	TPM1	178.73	178.47	170.37	259.21	234.62	184.83	191.04	189.34	143.87	195.13	268.96	270.47	170.8	206.46	202.85	224.2	190.14	179.22	179.21	261.74	206.02	214.7	162.16	162.3	233.09	215.03	200.13	221.26	226.12	336.91	213.17	294.17	181.48	198.77	165.6	197.87	201.14	242.13	272.34	179.72	187.14	268.79	298.35	276.25	284.46	205.67	169.86
214895_s_at	1	ADAM10	118.11	177.48	117.75	147.1	148.5	100.89	140.62	160.6	302.24	139.82	82.12	114.58	162.83	137.04	120.76	97.57	128.75	157.31	142.13	109.46	131.65	151.22	203.33	102.19	116.39	226.34	167.79	164.78	102.14	162.45	166.14	211.84	135.57	202.69	191.52	157.74	148.98	140.67	158.51	164.24	168.44	83.73	178.55	262.57	147.23	189.57	204.76
1007_s_at	1	DDR1	1950.95	2171.08	2386.98	3366.57	2172	2268.02	3524.49	2439.66	2480.02	1966.84	1742.46	1663.73	2101.42	2464.13	2692.94	3237.25	2418.7	2055.98	1771.62	2773.86	2504.28	2612.26	2290.34	2678.73	2449.86	2458.72	2991.31	2558.32	2704.72	2028.61	1690.56	2070.05	2729.35	2470.17	2449.26	2209.23	1843.04	2201.49	1839.36	1932.39	2203.05	2570.03	7845.17	2449	2144.47	2485.11	2514.91
211506_s_at	-1	IL8	82.51	105.2	106.05	78.04	84.54	115.45	116.51	130.43	94.25	95.41	136.34	114.36	60.6	150.55	120.6	113.8	103.34	126.03	143.2	116.68	112.99	97.57	122.78	120.31	108.39	117.83	131.02	113.41	112.92	139.05	84.3	107.98	108.24	79.14	99.08	111.11	98.67	105.19	109.03	103.24	127.35	74.52	73.32	87.54	101.34	78.5	74.91
202311_s_at	1	COL1A1	1496.81	4424.57	1419.9	251	1796.03	2616.67	1084.63	3251.64	2132.12	395.04	1545.13	1513.62	4278.23	2240.99	2009.28	1641.93	924.98	880.52	3600.1	546.11	1291.62	1425.77	1636.71	1694.59	2459.97	2721.63	1397.73	2427.79	2467.84	1453.71	3281.67	2004.08	4203.68	2199.39	2042.52	4394.51	1446.77	3744.11	867.1	1734.58	5392.86	1626.51	1506.18	1220.66	2799.43	2277.33	2747.37
201693_s_at	-1	EGR1	631.67	506.62	221.39	184.08	1116.59	789.17	228.61	1274.4	283.86	612.14	927.81	174.7	287.06	235.25	441.65	468.03	477.62	789.98	188.92	511.6	684.44	639.45	295.76	320.92	481.36	3141.51	224.24	856.24	178.47	372.4	310.72	219.27	1089.7	733.18	734.79	377.49	258.32	1099.35	346.62	688.31	301.36	553.02	353.98	344.54	674.09	1505.57	1569.87
201466_s_at	-1	JUN	260.85	264.53	190.25	147.69	519.82	490.34	388.39	472.03	163.23	180.38	261.13	410.99	304.48	132.37	81.43	195.73	346.14	255.73	122.53	298.38	341.87	102.87	116.47	111.83	153.27	513.43	125.47	159.24	118.18	272.75	213.02	276.53	351.87	443.55	169.62	153.98	220.39	793.76	240.27	1705.31	225.9	350.47	672.76	283.09	499.2	778.56	738.72
202935_s_at	1	SOX9	2162.84	846.94	969.38	100.8	968.8	1013.97	1596.93	620.97	2427.21	184.74	759.58	3178.12	545.64	290.87	119.23	1415.77	1040.14	516.29	647.78	3785.62	1656.98	399.18	569.83	702	926.69	1312.71	823.37	706.91	1635	1449.48	1271.37	1550.33	1572.89	2090.14	855.62	674.61	452.3	1166.32	395.55	2089.81	1054.1	1341.69	422.54	1792.67	5994.61	1722.51	3443.44
201149_s_at	-1	TIMP3	1079.45	2333.7	525.91	413.36	616.88	992.14	773.01	1293.77	920.73	442.06	710.98	1722.96	2972.2	613.64	556.95	361	700.65	805.65	1479.86	407.76	553.67	527.94	637.33	1348.75	522.02	399.94	369.85	1181.7	1206.32	523.41	1454.13	374.2	1110.57	616.86	946.74	1915.63	939.08	2088.7	608.66	1487.3	2149.93	701.22	2257.2	827.15	3049.55	872.52	414.27
[truncated: 112 more columns]
