# Supplementary material for: Dormancy Signatures and Metastasis in Estrogen Receptor Positive and Negative Breast Cancer
Source: PLoS One. 2012 Apr 18;7(4):e35569. doi: 10.1371/journal.pone.0035569 (PMC3329481; doi:10.1371/journal.pone.0035569)
Supplement: Data S6 — Data set referred to in Text S1 as si.xls. (XLS) [file pone.0035569.s007.xls]

array	study	studytype	score	ER	time.to.metastasis	metastasis	subtype	DS	proliferation.index.3d.percent
AU565	Neve	cellline	6.54238255659307	-			Luminal	HDS	53.36
BT20	Neve	cellline	0.0308165565930629	-			BasalA	MDS
BT474	Neve	cellline	7.20737855659305	+			Luminal	MDS	19.2
BT483	Neve	cellline	5.19798055659308	+			Luminal	LDS	25
BT549	Neve	cellline	-1.84034144340692	-			BasalB	MDS	23
CAMA1	Neve	cellline	9.25800255659306	+			Luminal	MDS	53.4
GSM150794	Loi	patients	7.78246610253408		13.0739726027397
GSM150795	Loi	patients	7.96345181146318	-	2.10684931506849			HDS
GSM150796	Loi	patients	8.0110447355361	-	10.7917808219178			HDS
GSM150797	Loi	patients	3.38584106565329	-	0.641095890410959			MDS
GSM150798	Loi	patients	7.49670306357824	-	3.75342465753425			HDS
GSM150799	Loi	patients	5.05998279400682	+	12.4684931506849			HDS
GSM150800	Loi	patients	6.05743708097286	-	7.26301369863014			HDS
GSM150801	Loi	patients	6.97826812369064	-	10.4657534246575			HDS
GSM150802	Loi	patients	-0.853143341594541
GSM150803	Loi	patients	3.45228113512110
GSM150804	Loi	patients	-3.33067773530691
GSM150805	Loi	patients	4.62025584070051
GSM150943	Loi	patients	-1.24894582498615	+	2.67671232876712	0		LDS
GSM150944	Loi	patients	-0.00384869248451736	+	7.73972602739726	0		MDS
GSM150945	Loi	patients	1.99785678119214	+	6.20821917808219	1		MDS
GSM150946	Loi	patients	-5.53976342592353	+	3.71780821917808	1		LDS
GSM150947	Loi	patients	3.47299654890824	+	2.28767123287671	1		MDS
GSM150948	Loi	patients	-1.73066345882343	+	7.28219178082192	0		LDS
GSM150949	Loi	patients	4.7701311225209	+	7.7945205479452	0		HDS
GSM150950	Loi	patients	-8.83293494415932	+	5.10958904109589	0		LDS
GSM150951	Loi	patients	-5.00144903341522	+	5.15890410958904	0		LDS
GSM150952	Loi	patients	-0.143119100290482	+	4.49315068493151	0		MDS
GSM150953	Loi	patients	14.8676686688957	+	8	0		HDS
GSM150954	Loi	patients	5.36086547935027	+	6.25205479452055	0		HDS
GSM150955	Loi	patients	-0.177509104559389	+	4.12054794520548	0		MDS
GSM150956	Loi	patients	-10.6933674402466	+	3.10410958904110	1		LDS
GSM150957	Loi	patients	0.58142536613347	+	6.92876712328767	0		MDS
GSM150958	Loi	patients	4.1222250383902	+	7.18904109589041	0		HDS
GSM150959	Loi	patients	3.85303840707616	+	7.03835616438356	0		MDS
GSM150960	Loi	patients	-7.02099383119038	+	1.97534246575342	1		LDS
GSM150961	Loi	patients	-7.32674032388383	+	1.96438356164384	1		LDS
GSM150962	Loi	patients	-4.43088063232832	+	4.03287671232877	0		LDS
GSM150963	Loi	patients	2.56216753345501	+	7.91780821917808	0		MDS
GSM150964	Loi	patients	-2.11621298710254	+	3.99452054794521	0		LDS
GSM150965	Loi	patients	-1.53893761295015	+	6.85753424657534	0		LDS
GSM150966	Loi	patients	1.06718262715041	+	5.96712328767123	0		MDS
GSM150967	Loi	patients	-5.34796916719223	+	0.0410958904109589			LDS
GSM150968	Loi	patients	10.7589969171271	+	2.85753424657534	0		HDS
GSM150969	Loi	patients	1.10321966415311	+	3.63013698630137	1		MDS
GSM150970	Loi	patients	-3.27057676247378	+	4.81917808219178	0		LDS
GSM150971	Loi	patients	-8.56924639854205	+	4.93698630136986	0		LDS
GSM150972	Loi	patients	-0.407704859672602	+	4.9945205479452	0		LDS
GSM150973	Loi	patients	-2.020076822348	+	5.35616438356164	0		LDS
GSM150974	Loi	patients	3.58594993951881	+	3.78082191780822	1		MDS
GSM150975	Loi	patients	3.84219783004016	+	3.30684931506849	0		MDS
GSM150976	Loi	patients	-5.98405718604416	+	4.95342465753425	0		LDS
GSM150977	Loi	patients	-6.38563079879408	+	5.85753424657534	0		LDS
GSM150978	Loi	patients	7.58664047443096	+	5.17808219178082	0		HDS
GSM150979	Loi	patients	-0.111206055043491	+	5.64657534246575	0		MDS
GSM150980	Loi	patients	8.59980024595598	+	4.57260273972603	0		HDS
GSM150981	Loi	patients	-0.311807426218342	+	4.53150684931507	0		MDS
GSM150982	Loi	patients	-4.02957374077455	+	4.55068493150685			LDS
GSM150983	Loi	patients	-4.80465090558177	+	10.4904109589041	0		LDS
GSM150984	Loi	patients	-4.24364783385141	+	9.34794520547945	0		LDS
GSM150985	Loi	patients	3.6661067305138	+	10.5808219178082	0		MDS
GSM150986	Loi	patients	-1.82907795236992	+	10.1589041095890	0		LDS
GSM150987	Loi	patients	-0.223950903516232	+	3.77260273972603	1		MDS
GSM150988	Loi	patients	-1.35953780481203	+	0.0219178082191781			LDS
GSM150989	Loi	patients	-4.7210525458959	+	5.19178082191781	0		LDS
GSM150990	Loi	patients	3.23799826466215	+	9.8027397260274	0		MDS
GSM150991	Loi	patients	1.72490345201965	+	12.7452054794521	0		MDS
GSM150992	Loi	patients	-6.77004016241321	+	9.78356164383562	0		LDS
GSM150993	Loi	patients	1.70544474083669	+	9.57808219178082	0		MDS
GSM150994	Loi	patients	0.752895773203456	+	11.0520547945205	0		MDS
GSM150995	Loi	patients	-1.60246812650083	+	10.3835616438356	0		LDS
GSM150996	Loi	patients	-2.52665042562175	+	10.0054794520548	0		LDS
GSM150997	Loi	patients	-0.93423373777128	+	9.87671232876712	0		LDS
GSM150998	Loi	patients	4.99826862060309	+	2.67123287671233	1		HDS
GSM150999	Loi	patients	1.64142551948300	+	3.54246575342466	1		MDS
GSM151000	Loi	patients	0.934820820622901	+	4.34520547945205	0		MDS
GSM151001	Loi	patients	-5.67928131356697	+	1.35068493150685	1		LDS
GSM151002	Loi	patients	-9.624507075017	+	6.04109589041096	0		LDS
GSM151003	Loi	patients	-4.70246642716722	+	5.46301369863014	0		LDS
GSM151004	Loi	patients	-0.838511813045317	+	4.10684931506849	0		LDS
GSM151005	Loi	patients	1.72674978661097	+	9.43287671232877	0		MDS
GSM151006	Loi	patients	0.287683957848273	+	2.59452054794521	0		MDS
GSM151007	Loi	patients	-1.84201818972591	+	4.15342465753425	0		LDS
GSM151008	Loi	patients	-2.15370027593449	+	8.24383561643836	0		LDS
GSM151009	Loi	patients	8.72003152971338	+	8.09041095890411	0		HDS
GSM151010	Loi	patients	1.67519391741557	+	8	0		MDS
GSM151011	Loi	patients	-3.39801732580653	+	8.11232876712329	0		LDS
GSM151012	Loi	patients	-3.59593764616272
GSM151013	Loi	patients	-6.70237423882587	+	0.917808219178082	1		LDS
GSM151014	Loi	patients	5.58150910455374	+	4.41643835616438	1		HDS
GSM151015	Loi	patients	-1.13677503115212
GSM151016	Loi	patients	0.736932281899777	+	2.83287671232877	0		MDS
GSM151017	Loi	patients	0.822122661726657	+	10.0821917808219	0		MDS
GSM151018	Loi	patients	2.99712478669272	+	9.58356164383562	0		MDS
GSM151019	Loi	patients	-4.31278286632134	+	3.41643835616438	1		LDS
GSM151020	Loi	patients	1.12249913813743	+	6.5013698630137	1		MDS
GSM151021	Loi	patients	4.87910945613581	+	4.41643835616438	0		HDS
GSM151022	Loi	patients	-1.22387146069217	+	1.5013698630137	1		LDS
GSM151023	Loi	patients	8.08902533741295	+	9.83287671232877	0		HDS
GSM151024	Loi	patients	-0.615459306863832	+	9.83287671232877	0		LDS
GSM151025	Loi	patients	9.09264577952972	+	4.08219178082192	0		HDS
GSM151026	Loi	patients	-4.99667661940410	+	1.75068493150685	0		LDS
GSM151027	Loi	patients	-0.328881048987987	+	1.91780821917808	0		MDS
GSM151028	Loi	patients	-0.0771612979121663	+	7	1		MDS
GSM151029	Loi	patients	-0.890461459527416	+	0.167123287671233			LDS
GSM151030	Loi	patients	1.54125233289566
GSM151031	Loi	patients	0.572751215150178	+	4.41643835616438	0		MDS
GSM151032	Loi	patients	-2.34290629458791
GSM151033	Loi	patients	6.01182094502628	+	9.83287671232877	0		HDS
GSM151034	Loi	patients	10.5455003005765	+	9.91780821917808	0		HDS
GSM151035	Loi	patients	10.5340105126884	+	3.75068493150685	0		HDS
GSM151036	Loi	patients	2.43750511966611	+	9	0		MDS
GSM151037	Loi	patients	-6.49565661268688	+	10.2493150684931	0		LDS
GSM151038	Loi	patients	5.56912109178809	+	0.501369863013699	1		HDS
GSM151039	Loi	patients	-4.24433348117573	+	9.66575342465753	0		LDS
GSM151040	Loi	patients	2.23350967827363	-	9.3013698630137	0		MDS
GSM151041	Loi	patients	-0.92859216028492	+	9.5013698630137	0		LDS
GSM151042	Loi	patients	4.5077573956224	+	7.24931506849315	1		HDS
GSM151043	Loi	patients	3.87846933901423
GSM151044	Loi	patients	9.73844027657373	+	9.41643835616438	0		HDS
GSM151045	Loi	patients	1.73183732387147	-	1.3013698630137	1		MDS
GSM151046	Loi	patients	-3.66453877742865	-	1.2	1		LDS
GSM151047	Loi	patients	6.71827503261807	+	5.91780821917808	0		HDS
GSM151048	Loi	patients	7.16010309801366	+	6.33424657534247	0		HDS
GSM151049	Loi	patients	-5.92408735093849	-	0.901369863013699	0		LDS
GSM151050	Loi	patients	7.04876305081543	+	6.5013698630137	1		HDS
GSM151051	Loi	patients	3.40377041715349	+	3.24931506849315	0		MDS
GSM151052	Loi	patients	3.79465733603441	+	7.83287671232877	0		MDS
GSM151053	Loi	patients	8.81385280672774	+	2.41643835616438	0		HDS
GSM151054	Loi	patients	3.80358018454411	+	8.75068493150685	0		MDS
GSM151055	Loi	patients	7.57602816138014	+	8.58356164383562	0		HDS
GSM151056	Loi	patients	3.19918390312382	+	10.0821917808219	0		MDS
GSM151057	Loi	patients	0.822364723726071	+	2.58356164383562	0		MDS
GSM151058	Loi	patients	0.51647866007169	+	1.08219178082192	1		MDS
GSM151059	Loi	patients	7.50114236148845	+	0.167123287671233			HDS
GSM151060	Loi	patients	2.95624487878204	+	10	0		MDS
GSM151061	Loi	patients	-3.23123689078038	-	0.901369863013699	1		LDS
GSM151062	Loi	patients	1.64119077763028
GSM151063	Loi	patients	2.22985307544154	+	1.08219178082192	1		MDS
GSM151064	Loi	patients	2.28657278695725
GSM151065	Loi	patients	2.94039451516223	+	2.41643835616438	1		MDS
GSM151066	Loi	patients	4.53020067269665	+	6.24931506849315	0		HDS
GSM151067	Loi	patients	-10.1632680873041	+	2.08219178082192	0		LDS
GSM151068	Loi	patients	6.05341320048719	+	0.249315068493151	1		HDS
GSM36777	Wang	patients	9.47350437824426	+	6.58333333333333	0		HDS
GSM36778	Wang	patients	-6.4814128149106	+	4.16666666666667	1		LDS
GSM36779	Wang	patients	-1.29524802638864	+	11	0		LDS
GSM36780	Wang	patients	3.04024220250797	-	7	0		HDS
GSM36781	Wang	patients	3.67960205932246	+	12.25	0		MDS
GSM36782	Wang	patients	7.06671751096208	+	5.5	0		HDS
GSM36783	Wang	patients	5.16282691959066	+	4.33333333333333	0		MDS
GSM36784	Wang	patients	1.36001460030063	+	4.75	1		MDS
GSM36785	Wang	patients	-2.27230240356468	+	4.75	0		LDS
GSM36786	Wang	patients	3.06098309320003	+	5.5	0		MDS
GSM36787	Wang	patients	-0.410652588933035	+	6	0		MDS
GSM36788	Wang	patients	-14.5342290070161	-	6.58333333333333	0		LDS
GSM36789	Wang	patients	0.539186292195391	+	4.25	1		MDS
GSM36790	Wang	patients	19.6795921402545	+	8.91666666666667	0		HDS
GSM36791	Wang	patients	9.27454493086304	-	6.58333333333333	0		HDS
GSM36792	Wang	patients	-8.7029918061312	+	5.91666666666667	1		LDS
GSM36793	Wang	patients	8.12016709656456	-	8.41666666666667	0		HDS
GSM36794	Wang	patients	-4.61391388111534	+	7.25	0		LDS
GSM36795	Wang	patients	-2.414377589086	-	7.33333333333333	0		MDS
GSM36796	Wang	patients	4.87131679876482	+	9.83333333333333	0		MDS
GSM36797	Wang	patients	-14.5002657105283	-	0.75	1		LDS
GSM36798	Wang	patients	-13.1738427344130	-	8.83333333333333	0		LDS
GSM36799	Wang	patients	-1.62621999058114	+	6.25	0		LDS
GSM36800	Wang	patients	4.53935101803049	-	3.08333333333333	1		HDS
GSM36801	Wang	patients	2.62173355225675	+	10.4166666666667	0		MDS
GSM36802	Wang	patients	15.8211859160842	+	7.66666666666667	0		HDS
GSM36803	Wang	patients	4.57020357245147	+	7.75	0		MDS
GSM36804	Wang	patients	6.29959567601839	+	7.33333333333333	0		MDS
GSM36805	Wang	patients	8.59873434133981	+	8.33333333333333	0		HDS
GSM36806	Wang	patients	11.4444927012237	+	7.66666666666667	0		HDS
GSM36807	Wang	patients	9.19895830983996	+	7.33333333333333	0		HDS
GSM36808	Wang	patients	-4.94202790140313	-	4.83333333333333	0		MDS
GSM36809	Wang	patients	-7.51641054339817	-	4.66666666666667	0		LDS
GSM36810	Wang	patients	1.90806857101735	+	8.75	0		MDS
GSM36811	Wang	patients	3.10882177455331	+	5.16666666666667	1		MDS
GSM36812	Wang	patients	3.85786813234775	-	6.66666666666667	0		HDS
GSM36813	Wang	patients	1.26548036357376	+	4.08333333333333	1		MDS
GSM36814	Wang	patients	-3.37562593676002	+	5.08333333333333	1		LDS
GSM36815	Wang	patients	8.39493890319211	+	6	1		HDS
GSM36816	Wang	patients	-6.31970826804085	-	8.16666666666667	0		MDS
GSM36817	Wang	patients	4.49005809554324	+	9.41666666666667	0		MDS
GSM36818	Wang	patients	7.45533345236924	+	5.16666666666667	1		HDS
GSM36819	Wang	patients	7.45572072191442	+	10.9166666666667	0		HDS
GSM36820	Wang	patients	-9.34721330421152	+	11.75	0		LDS
GSM36821	Wang	patients	4.46650642905381	+	7.33333333333333	0		MDS
GSM36822	Wang	patients	-9.06242548941587	-	4.16666666666667	0		LDS
GSM36823	Wang	patients	-3.80171102849366	+	9.91666666666667	0		LDS
GSM36824	Wang	patients	-3.52654749127768	+	7.16666666666667	0		LDS
GSM36825	Wang	patients	6.13700477433004	+	8.25	0		MDS
GSM36826	Wang	patients	7.27507427166778	+	4.83333333333333	1		HDS
GSM36827	Wang	patients	-5.51835698863314	-	13	0		MDS
GSM36828	Wang	patients	-14.0170070214421	-	6.33333333333333	0		LDS
GSM36829	Wang	patients	-2.95560166530800	+	13.0833333333333	0		LDS
GSM36830	Wang	patients	1.83558369986803	+	9.75	0		MDS
GSM36831	Wang	patients	15.2354844571056	+	7.25	0		HDS
GSM36832	Wang	patients	-0.241919104094273	+	9.91666666666667	0		MDS
GSM36833	Wang	patients	-6.78138037899868	-	4.5	0		MDS
GSM36834	Wang	patients	-12.8195418435722	+	9.08333333333333	0		LDS
GSM36835	Wang	patients	-11.8517533946512	-	1.16666666666667	1		LDS
GSM36836	Wang	patients	6.13229255214744	+	8.25	0		MDS
GSM36837	Wang	patients	-0.100983956151886	+	11.4166666666667	0		MDS
GSM36838	Wang	patients	-3.11487742738418	+	2.83333333333333	1		LDS
GSM36839	Wang	patients	10.7736995097743	+	2.66666666666667	1		HDS
GSM36840	Wang	patients	3.43210768049945	+	7.16666666666667	0		MDS
GSM36841	Wang	patients	0.909131758933285	+	11.1666666666667	0		MDS
GSM36842	Wang	patients	-4.3023894936543	+	6.75	0		LDS
GSM36843	Wang	patients	11.9192412466755	+	6.41666666666667	0		HDS
GSM36844	Wang	patients	-17.1878667161756	+	10.0833333333333	0		LDS
GSM36845	Wang	patients	9.81574320256956	+	4.5	0		HDS
GSM36846	Wang	patients	-4.7242033462126	-	8.58333333333333	0		MDS
GSM36847	Wang	patients	-12.4907638149766	-	7.08333333333333	0		LDS
GSM36848	Wang	patients	9.50028645473915	+	8.75	0		HDS
GSM36849	Wang	patients	7.4438963638204	+	9.16666666666667	0		HDS
GSM36850	Wang	patients	-8.18063081185385	+	10.0833333333333	0		LDS
GSM36851	Wang	patients	1.20253682769721	+	8.33333333333333	0		MDS
GSM36852	Wang	patients	7.96593843306704	+	8.91666666666667	0		HDS
GSM36853	Wang	patients	2.57041953238118	+	8.75	0		MDS
GSM36854	Wang	patients	-1.87567732962910	-	8.75	0		MDS
GSM36855	Wang	patients	-3.53711022071378	-	10.6666666666667	0		MDS
GSM36856	Wang	patients	-4.35821907297229	+	7.16666666666667	0		LDS
GSM36857	Wang	patients	8.2819854722694	+	7.91666666666667	0		HDS
GSM36858	Wang	patients	4.96088081469417	+	1.16666666666667	1		MDS
GSM36859	Wang	patients	9.41027191579155	+	10.8333333333333	0		HDS
GSM36860	Wang	patients	-8.59142196884238	+	2.5	1		LDS
GSM36861	Wang	patients	11.8698371486847	+	12.9166666666667	0		HDS
GSM36862	Wang	patients	-8.51543693110756	-	2.08333333333333	1		LDS
GSM36863	Wang	patients	0.103829073196520	-	8.16666666666667	0		HDS
GSM36864	Wang	patients	2.37830843070053	+	7	0		MDS
GSM36865	Wang	patients	-3.66133700737086	-	8.58333333333333	0		MDS
GSM36866	Wang	patients	14.7033315708424	+	8.91666666666667	0		HDS
GSM36867	Wang	patients	-2.5153592626048	+	9	0		LDS
GSM36868	Wang	patients	1.26428977028861	+	10.25	0		MDS
GSM36869	Wang	patients	12.2486813553012	+	10.5	0		HDS
GSM36870	Wang	patients	-9.27792897026127	+	2.5	1		LDS
GSM36871	Wang	patients	13.9564850041155	+	7	0		HDS
GSM36872	Wang	patients	4.09475777620897	+	0.583333333333333	1		MDS
GSM36873	Wang	patients	1.48318085933243	+	8.33333333333333	0		MDS
GSM36874	Wang	patients	4.16967871043823	+	2.5	1		MDS
GSM36875	Wang	patients	-11.5416608045269	-	0.583333333333333	1		LDS
GSM36876	Wang	patients	-11.5820952784740	-	11.0833333333333	0		LDS
GSM36877	Wang	patients	-0.711892472856896	+	3.58333333333333	1		MDS
GSM36878	Wang	patients	-2.31063305820969	+	8.16666666666667	0		LDS
GSM36879	Wang	patients	3.52081135747777	-	3.25	1		HDS
GSM36880	Wang	patients	0.931311433902853	+	8.08333333333333	0		MDS
GSM36881	Wang	patients	-13.0852207242389	+	0.916666666666667	1		LDS
GSM36882	Wang	patients	4.94694299751137	+	8.25	0		MDS
GSM36883	Wang	patients	6.69133979073008	+	7.33333333333333	0		MDS
GSM36884	Wang	patients	-1.65363617801989	+	10.75	0		LDS
GSM36885	Wang	patients	11.8201783924549	+	3.33333333333333	1		HDS
GSM36886	Wang	patients	-7.3863962340573	-	7.83333333333333	0		MDS
GSM36887	Wang	patients	3.93842364987154	+	9	0		MDS
GSM36888	Wang	patients	-8.74536331738122	+	2.33333333333333	1		LDS
GSM36889	Wang	patients	1.20762637600096	+	9	0		MDS
GSM36890	Wang	patients	2.99576990387915	+	9.66666666666667	0		MDS
GSM36891	Wang	patients	-9.74172114561155	-	7.25	0		LDS
GSM36892	Wang	patients	-1.15349546353215	+	9.16666666666667	0		LDS
GSM36893	Wang	patients	-8.9475148539356	+	10.3333333333333	0		LDS
GSM36894	Wang	patients	4.9925760311712	+	9.08333333333333	0		MDS
GSM36895	Wang	patients	6.46028145882558	+	8	0		MDS
GSM36896	Wang	patients	4.96756904250798	+	8.5	0		MDS
GSM36897	Wang	patients	-12.1572633497655	+	2.08333333333333	1		LDS
GSM36898	Wang	patients	9.51605383586663	+	0.583333333333333	1		HDS
GSM36899	Wang	patients	-12.2324693041010	+	14.0833333333333	0		LDS
GSM36900	Wang	patients	-14.3291457051639	+	9.08333333333333	0		LDS
GSM36901	Wang	patients	-7.45395369214013	+	8.41666666666667	0		LDS
GSM36902	Wang	patients	9.50197133245667	+	2.33333333333333	1		HDS
GSM36903	Wang	patients	-8.93835974170388	+	0.666666666666667	1		LDS
GSM36904	Wang	patients	9.3254942482005	-	8.16666666666667	0		HDS
GSM36905	Wang	patients	-7.0602996616314	-	1.41666666666667	1		MDS
GSM36906	Wang	patients	0.381362215108064	-	8.41666666666667	0		HDS
GSM36907	Wang	patients	8.74960675856686	+	7.16666666666667	0		HDS
GSM36908	Wang	patients	0.0501785033956192	+	1.25	1		MDS
GSM36909	Wang	patients	3.14729079225516	-	7.91666666666667	0		HDS
GSM36910	Wang	patients	10.5850336153610	+	10.4166666666667	0		HDS
GSM36911	Wang	patients	9.61948486117496	+	6.66666666666667	1		HDS
GSM36912	Wang	patients	-13.3203935022443	-	8.08333333333333	0		LDS
GSM36913	Wang	patients	9.57040986906371	+	9.08333333333333	0		HDS
GSM36914	Wang	patients	-5.38413679688566	+	7	0		LDS
GSM36915	Wang	patients	3.51878779713068	-	8.08333333333333	0		HDS
GSM36916	Wang	patients	7.26140833626739	+	10.4166666666667	0		HDS
GSM36917	Wang	patients	5.76432983632072	+	12	0		MDS
GSM36918	Wang	patients	-6.4419529495732	-	0.916666666666667	1		MDS
GSM36919	Wang	patients	-0.491091780611828	+	12.75	0		MDS
GSM36920	Wang	patients	14.2009166871323	+	1.66666666666667	1		HDS
GSM36921	Wang	patients	-2.36530588988567	+	9	0		LDS
GSM36922	Wang	patients	-1.34544832362730	+	9.41666666666667	0		LDS
GSM36923	Wang	patients	-3.35530894845308	-	1.91666666666667	1		MDS
GSM36924	Wang	patients	2.20949470593767	+	2.41666666666667	1		MDS
GSM36925	Wang	patients	14.1214582135718	+	8.66666666666667	0		HDS
GSM36926	Wang	patients	1.94112073078720	-	2	1		HDS
GSM36927	Wang	patients	-14.2581899602254	+	0.666666666666667	1		LDS
GSM36928	Wang	patients	11.0063663095956	+	1.91666666666667	1		HDS
GSM36929	Wang	patients	-2.0667790809127	+	7.75	0		LDS
GSM36930	Wang	patients	-3.64758715889996	+	7	0		LDS
GSM36931	Wang	patients	-11.0808044791831	+	3.08333333333333	1		LDS
GSM36932	Wang	patients	14.4638553190457	+	8	0		HDS
GSM36933	Wang	patients	7.40128365041131	+	9.16666666666667	0		HDS
GSM36934	Wang	patients	-4.02170286518163	+	14.25	0		LDS
GSM36935	Wang	patients	-9.5019404169591	-	9.5	0		LDS
GSM36936	Wang	patients	16.8186439818037	+	9.08333333333333	0		HDS
GSM36937	Wang	patients	-6.0150359232617	-	0.916666666666667	1		MDS
GSM36938	Wang	patients	9.58787537284874	+	9	0		HDS
GSM36939	Wang	patients	-11.8028615179990	+	1.16666666666667	1		LDS
GSM36940	Wang	patients	-18.4231171540776	-	11.1666666666667	0		LDS
GSM36941	Wang	patients	-14.1708217052842	-	0.75	1		LDS
GSM36942	Wang	patients	0.0825370402824648	+	12.6666666666667	0		MDS
GSM36943	Wang	patients	7.65524583028082	+	1.58333333333333	1		HDS
GSM36944	Wang	patients	3.36185641277881	+	9.33333333333333	0		MDS
GSM36945	Wang	patients	10.4781905202203	+	7.66666666666667	0		HDS
GSM36946	Wang	patients	-1.42718621943714	+	2.16666666666667	1		LDS
GSM36947	Wang	patients	-27.7523085574407	+	1.33333333333333	1		LDS
GSM36948	Wang	patients	-9.57733800409461	+	7.25	0		LDS
GSM36949	Wang	patients	-11.318106305741	-	0.5	1		LDS
GSM36950	Wang	patients	-0.854861079144492	+	2.33333333333333	1		LDS
GSM36951	Wang	patients	5.33198090838271	+	8.66666666666667	0		MDS
GSM36952	Wang	patients	2.27580277615540	-	1.08333333333333	1		HDS
GSM36953	Wang	patients	-5.58100063548284	-	7	0		MDS
GSM36954	Wang	patients	-11.6470785713634	+	1.58333333333333	1		LDS
GSM36955	Wang	patients	-2.32170142109188	-	2.08333333333333	1		MDS
GSM36956	Wang	patients	-10.9778585092009	+	2.66666666666667	1		LDS
GSM36957	Wang	patients	6.75563896433212	+	3.91666666666667	1		MDS
GSM36958	Wang	patients	-0.0118571201277922	+	9.25	0		MDS
GSM36959	Wang	patients	-12.3695340793539	-	10	0		LDS
GSM36960	Wang	patients	-10.7427462052288	+	4.25	1		LDS
GSM36961	Wang	patients	1.1756728420591	-	12.75	0		HDS
GSM36962	Wang	patients	16.2238824207621	+	9.5	0		HDS
GSM36963	Wang	patients	-3.01401475657836	+	5	0		LDS
GSM36964	Wang	patients	-3.72249914419893	-	1	1		MDS
GSM36965	Wang	patients	10.4707992874609	+	11.1666666666667	0		HDS
GSM36966	Wang	patients	-17.0502683004964	-	7.5	0		LDS
GSM36967	Wang	patients	3.36517784260414	+	1.25	1		MDS
GSM36968	Wang	patients	-5.75918426581939	-	12.6666666666667	0		MDS
GSM36969	Wang	patients	-3.16695462857123	-	2.66666666666667	1		MDS
GSM36970	Wang	patients	-6.63273550948823	+	9.66666666666667	0		LDS
GSM36971	Wang	patients	-0.786994490716577	+	1.58333333333333	1		LDS
GSM36972	Wang	patients	-1.59634848422139	+	3.08333333333333	1		LDS
GSM36973	Wang	patients	8.92521153942871	+	2.08333333333333	1		HDS
GSM36974	Wang	patients	-8.79377900252767	+	1.91666666666667	1		LDS
GSM36975	Wang	patients	6.29336565138829	+	9.16666666666667	0		MDS
GSM36976	Wang	patients	-4.55151440106053	+	3.16666666666667	1		LDS
GSM36977	Wang	patients	-8.5342476898818	-	10.3333333333333	0		LDS
GSM36978	Wang	patients	4.18805183673905	-	12.3333333333333	0		HDS
GSM36979	Wang	patients	-6.3967616480203	+	8.91666666666667	0		LDS
GSM36980	Wang	patients	6.60645250548879	+	10.1666666666667	0		MDS
GSM36981	Wang	patients	-9.20685856993508	-	7.25	0		LDS
GSM36982	Wang	patients	14.2274448444562	+	7.66666666666667	0		HDS
GSM36983	Wang	patients	7.90758744372564	+	6.25	1		HDS
GSM36984	Wang	patients	-3.38640655135014	+	11.5	0		LDS
GSM36985	Wang	patients	-7.05062054409263	+	4.58333333333333	1		LDS
GSM36986	Wang	patients	7.37893825908873	+	6.41666666666667	1		HDS
GSM36987	Wang	patients	3.27758009251764	+	8.08333333333333	0		MDS
GSM36988	Wang	patients	3.15200925177522	+	8	0		MDS
GSM36989	Wang	patients	5.53644218807728	+	0.916666666666667	1		MDS
GSM36990	Wang	patients	7.26348016703728	+	11.9166666666667	0		HDS
GSM36991	Wang	patients	-13.5133028160500	-	9.5	0		LDS
GSM36992	Wang	patients	3.44988375459806	+	8.66666666666667	0		MDS
GSM36993	Wang	patients	14.8408946083145	+	8.16666666666667	0		HDS
GSM36994	Wang	patients	8.38414398186455	+	0.166666666666667	1		HDS
GSM36995	Wang	patients	4.79258882985629	+	9.41666666666667	0		MDS
GSM36996	Wang	patients	-1.54170738693331	+	2	1		LDS
GSM36997	Wang	patients	-13.5549877576650	+	3.66666666666667	1		LDS
GSM36998	Wang	patients	18.5848920289166	+	0.416666666666667	1		HDS
GSM36999	Wang	patients	13.7355324983134	+	3.08333333333333	1		HDS
GSM37000	Wang	patients	12.1777584255815	+	11.4166666666667	0		HDS
GSM37001	Wang	patients	15.4029901175122	+	2.75	1		HDS
GSM37002	Wang	patients	-7.92850791772316	-	1.33333333333333	1		LDS
GSM37003	Wang	patients	-17.3016719000045	+	1.58333333333333	1		LDS
GSM37004	Wang	patients	8.20529930619753	+	2.91666666666667	1		HDS
GSM37005	Wang	patients	8.13089517866459	+	4.66666666666667	1		HDS
GSM37006	Wang	patients	-1.12973369319736	+	5.91666666666667	1		LDS
GSM37007	Wang	patients	-14.7957482247753	+	4.91666666666667	1		LDS
GSM37008	Wang	patients	3.35600853165625	+	5.83333333333333	1		MDS
GSM37009	Wang	patients	8.19072612299044	+	10.1666666666667	0		HDS
GSM37010	Wang	patients	6.49761168517133	+	8.41666666666667	0		MDS
GSM37011	Wang	patients	11.4789513797443	+	5	1		HDS
GSM37012	Wang	patients	14.598860139307	+	11	0		HDS
GSM37013	Wang	patients	13.5363878088471	+	5.5	1		HDS
GSM37014	Wang	patients	7.1977638715113	+	11.9166666666667	0		HDS
GSM37015	Wang	patients	16.8451836507954	+	10.1666666666667	0		HDS
GSM37016	Wang	patients	-7.27517982118064	-	9	0		MDS
GSM37017	Wang	patients	-4.86672705352073	-	9	0		MDS
GSM37018	Wang	patients	-10.2428514762635	+	1.66666666666667	1		LDS
GSM37019	Wang	patients	7.31352102228153	+	12.1666666666667	0		HDS
GSM37020	Wang	patients	3.26791272549151	-	4	1		HDS
GSM37021	Wang	patients	-17.1971273959509	-	9.08333333333333	0		LDS
GSM37022	Wang	patients	-9.6895586030684	-	2.5	1		LDS
GSM37023	Wang	patients	-7.36764172377326	-	1.16666666666667	1		MDS
GSM37024	Wang	patients	11.9196680021047	+	7.91666666666667	0		HDS
GSM37025	Wang	patients	4.43866015048513	+	8.91666666666667	0		MDS
GSM37026	Wang	patients	5.80888078091296	+	3	1		MDS
GSM37027	Wang	patients	1.24544474435063	+	1.41666666666667	1		MDS
GSM37028	Wang	patients	-3.29999341316407	+	3.25	1		LDS
GSM37029	Wang	patients	6.07703136047894	+	3.91666666666667	1		MDS
GSM37030	Wang	patients	10.5769611808376	+	3.66666666666667	1		HDS
GSM37031	Wang	patients	5.05375083754668	+	1.5	1		MDS
GSM37032	Wang	patients	8.4385114494647	+	7.16666666666667	0		HDS
GSM37033	Wang	patients	8.51908253342353	+	13.4166666666667	0		HDS
GSM37034	Wang	patients	-3.05769613992834	-	7.33333333333333	0		MDS
GSM37035	Wang	patients	-5.42793572722575	+	1.16666666666667	1		LDS
GSM37036	Wang	patients	10.2382653149288	+	1.25	1		HDS
GSM37037	Wang	patients	-4.10862301559651	+	1.58333333333333	1		LDS
GSM37038	Wang	patients	1.23325908922117	+	5	1		MDS
GSM37039	Wang	patients	12.2258260267884	+	4	1		HDS
GSM37040	Wang	patients	-3.81322902406901	-	0.5	1		MDS
GSM37041	Wang	patients	3.29414956292335	+	0.75	1		MDS
GSM37042	Wang	patients	0.984409338825244	-	1.16666666666667	1		HDS
GSM37043	Wang	patients	-0.0367882793701031	-	13.4166666666667	0		HDS
GSM37044	Wang	patients	6.91796859160441	+	9.33333333333333	0		MDS
GSM37045	Wang	patients	-13.3648487285919	-	10.25	0		LDS
GSM37046	Wang	patients	7.46142823770069	+	7.16666666666667	0		HDS
GSM37047	Wang	patients	-4.73960106063056	+	9	0		LDS
GSM37048	Wang	patients	8.8829466409278	-	7.25	0		HDS
GSM37049	Wang	patients	11.0780325954852	-	2.41666666666667	1		HDS
GSM37050	Wang	patients	-1.73240085913647	-	1.5	1		HDS
GSM37051	Wang	patients	-4.14215089899163	+	1.5	1		LDS
GSM37052	Wang	patients	-3.79473177570662	-	2.66666666666667	1		MDS
GSM37053	Wang	patients	-0.378978668514136	-	2.75	1		HDS
GSM37054	Wang	patients	4.25826622516483	-	5.5	0		HDS
GSM37055	Wang	patients	5.28541594433744	-	4.91666666666667	0		HDS
GSM37056	Wang	patients	8.01597873100246	-	6.83333333333333	0		HDS
GSM37057	Wang	patients	3.88457955498285	+	4.91666666666667	0		MDS
GSM37058	Wang	patients	-11.6129798668655	+	5.33333333333333	1		LDS
GSM37059	Wang	patients	4.5836056421711	+	6.91666666666667	0		MDS
GSM37060	Wang	patients	-1.28851899455931	+	6.75	0		LDS
GSM37061	Wang	patients	14.9179803305608	-	8.75	0		HDS
GSM37062	Wang	patients	-7.78418933346682	+	4.5	0		LDS
GSM65316	Loi	patients	5.79944761517542	+	2.58356164383562	0		HDS
GSM65317	Loi	patients	-1.58109700639165	+	0.583561643835616	1		LDS
GSM65318	Loi	patients	12.4143598411171	+	9.91780821917808	0		HDS
GSM65319	Loi	patients	-0.0373849477253705	+	8.41643835616438	0		MDS
GSM65320	Loi	patients	10.9734166109723	+	9.08219178082192	0		HDS
GSM65321	Loi	patients	6.10117921817954	+	3.58356164383562	0		HDS
GSM65322	Loi	patients	-3.75948299607746	+	9.33424657534247	0		LDS
GSM65323	Loi	patients	1.38750864718175	+	1.83287671232877	0		MDS
GSM65324	Loi	patients	3.10458346304453	+	3.24931506849315	0		MDS
GSM65325	Loi	patients	-0.273222563726096	+	0.583561643835616	0		MDS
GSM65326	Loi	patients	-1.54236846364340	+	11.7506849315069	0		LDS
GSM65327	Loi	patients	-4.03722492111108
GSM65328	Loi	patients	-8.63337835632997
GSM65329	Loi	patients	0.879938938680141	+	8.41643835616438	0		MDS
GSM65330	Loi	patients	6.54293961187019	+	10.5013698630137	0		HDS
GSM65331	Loi	patients	2.37107936040001	+	9.5013698630137	0		MDS
GSM65332	Loi	patients	4.57908755685663	+	10.8328767123288	0		HDS
GSM65333	Loi	patients	-3.26642298996484	+	3.41643835616438	0		LDS
GSM65334	Loi	patients	7.58964055257804	+	9.33424657534247	0		HDS
GSM65335	Loi	patients	5.96565400202453	+	1.75068493150685	1		HDS
GSM65336	Loi	patients	4.92195750760709	+	9.5013698630137	1		HDS
GSM65337	Loi	patients	-5.24502985477281	+	0.334246575342466			LDS
GSM65338	Loi	patients	10.7520903713524	+	8.91780821917808	1		HDS
GSM65339	Loi	patients	-2.40877709043660	+	3.08219178082192	1		LDS
GSM65340	Loi	patients	4.25150584579095	+	2.32876712328767	0		HDS
GSM65341	Loi	patients	-7.34971079207032	+	2.96986301369863	0		LDS
GSM65342	Loi	patients	0.552000055312702	+	0.180821917808219			MDS
GSM65343	Loi	patients	5.87432971847416	+	0.619178082191781			HDS
GSM65344	Loi	patients	-9.4131981229758	+	0.70958904109589	0		LDS
GSM65345	Loi	patients	6.20515176269357	+	1.35068493150685	0		HDS
GSM65346	Loi	patients	4.76019769787308	+	1.55342465753425	0		HDS
GSM65347	Loi	patients	6.73492426039429	+	2.53424657534247			HDS
GSM65348	Loi	patients	-2.52039071953984	+	2.6	0		LDS
GSM65349	Loi	patients	9.64192270976577	+	2.74246575342466			HDS
GSM65350	Loi	patients	-9.52447458776413	+	3.73424657534247			LDS
GSM65351	Loi	patients	-0.398797547574225	+	3.87945205479452	0		MDS
GSM65352	Loi	patients	-11.0677887254979	+	4.17260273972603	0		LDS
GSM65353	Loi	patients	-0.847926206668395	+	4.49315068493151	0		LDS
GSM65354	Loi	patients	-8.98285724858703	+	4.95342465753425	0		LDS
GSM65355	Loi	patients	1.33670694067516	+	5.16438356164384	0		MDS
GSM65356	Loi	patients	-5.13382529550587	+	5.31780821917808	0		LDS
GSM65357	Loi	patients	-0.422223025857337	+	5.48219178082192	0		LDS
GSM65358	Loi	patients	0.367165423591226	+	5.58082191780822	0		MDS
GSM65359	Loi	patients	-3.69198548265918	+	5.73698630136986	0		LDS
GSM65360	Loi	patients	0.967094953210678	+	7.0054794520548	0		MDS
GSM65361	Loi	patients	5.59430345856333	+	7.35616438356164	0		HDS
GSM65362	Loi	patients	4.39978175406311	+	7.57808219178082	0		HDS
GSM65363	Loi	patients	2.38749879425053	+	8.59178082191781	0		MDS
GSM65364	Loi	patients	0.948091668387252	+	8.80821917808219	0		MDS
GSM65365	Loi	patients	2.54160134036472	+	8.88219178082192	0		MDS
GSM65366	Loi	patients	2.35610774563726	+	9.41369863013699	0		MDS
GSM65367	Loi	patients	1.07926448645043	+	9.87945205479452	0		MDS
GSM65368	Loi	patients	1.15177417225666	+	10.2876712328767	0		MDS
GSM65369	Loi	patients	-4.36841548745832	+	0.498630136986301			LDS
GSM65370	Loi	patients	-8.56576021971633	+	1.73972602739726	1		LDS
GSM65371	Loi	patients	-12.7657521051390	+	1.54520547945205	1		LDS
GSM65372	Loi	patients	0.583875596444606	+	2.56986301369863	1		MDS
GSM65373	Loi	patients	-4.3007959555626	+	6.5013698630137	1		LDS
GSM65374	Loi	patients	-11.3124426049337	+	4.52876712328767	1		LDS
GSM65375	Loi	patients	-7.85408164577195	+	4.88767123287671			LDS
GSM65376	Loi	patients	-7.30884050790133	+	5	0		LDS
GSM65377	Loi	patients	-4.34854302473861	+	5.67123287671233	1		LDS
GSM65378	Loi	patients	2.91820776720448	+	7.12328767123288	1		MDS
GSM65379	Loi	patients	1.46443225947067	+	8.1041095890411	0		MDS
GSM65752	Loi	patients	-10.1001272048669	-	6.24657534246575	0		LDS
GSM65753	Loi	patients	12.6082850215004	+	7.32876712328767	0		HDS
GSM65754	Loi	patients	2.99985628389830	+	1.16712328767123	0		MDS
GSM65755	Loi	patients	-6.26820248539355	+	0.498630136986301	1		LDS
GSM65756	Loi	patients	-3.48928794890088	+	3.08219178082192	1		LDS
GSM65757	Loi	patients	-4.98166650751377	+	10.8273972602740	0		LDS
GSM65758	Loi	patients	3.60083095197222	+	4.9972602739726	1		MDS
GSM65760	Loi	patients	-1.43870578181259	+	1.91506849315068	1		LDS
GSM65761	Loi	patients	0.884385393403943	+	2	1		MDS
GSM65762	Loi	patients	14.3534678019291	+	2.41643835616438	0		HDS
GSM65763	Loi	patients	-3.49621398743168	+	7.74520547945205	0		LDS
GSM65764	Loi	patients	7.68469742600405	+	5.4958904109589	0		HDS
GSM65765	Loi	patients	3.27592778269133	+	6.91232876712329	0		MDS
GSM65766	Loi	patients	4.73135301124875	-	9.9945205479452	0		HDS
GSM65767	Loi	patients	3.25322915909975	+	6.16438356164384	0		MDS
GSM65768	Loi	patients	-3.42353635142697	-	9.82739726027397	0		LDS
GSM65769	Loi	patients	-4.5288133369124	+	8.57808219178082	0		LDS
GSM65770	Loi	patients	5.42925294639814	+	6.83013698630137	1		HDS
GSM65771	Loi	patients	5.15260537399105	+	8.66301369863014	0		HDS
GSM65772	Loi	patients	1.21491157425301	-	9.57808219178082	0		MDS
GSM65773	Loi	patients	0.187699962665179	+	5.91232876712329	0		MDS
GSM65774	Loi	patients	-6.23388060696315	+	5.16438356164384	0		LDS
GSM65775	Loi	patients	6.30659213777298	+	10.0767123287671	0		HDS
GSM65776	Loi	patients	3.89889005638164	+	4.41369863013699	1		MDS
GSM65779	Loi	patients	10.4642328400995	+	7.66301369863014	0		HDS
GSM65780	Loi	patients	6.93077743909198	+	9.07945205479452	0		HDS
GSM65781	Loi	patients	2.92384594588188	+	9.4958904109589	0		MDS
GSM65782	Loi	patients	1.14767798722632	+	6.41369863013699	1		MDS
GSM65783	Loi	patients	4.58486945178005	+	9.16164383561644	0		HDS
GSM65784	Loi	patients	-0.373685413916486	+	2.16438356164384	0		MDS
GSM65785	Loi	patients	9.25030522493148	+	5.9972602739726	0		HDS
GSM65786	Loi	patients	1.13119036436209	+	4.16438356164384	0		MDS
GSM65787	Loi	patients	7.49072193956474	+	2.91506849315068	0		HDS
GSM65788	Loi	patients	9.05257425476806	+	5.9972602739726	0		HDS
GSM65789	Loi	patients	3.57814292357756	+	6.74520547945205	0		MDS
GSM65790	Loi	patients	-2.08583152418967	+	4.4986301369863	0		LDS
GSM65791	Loi	patients	6.6228841347635	+	8.82739726027397	0		HDS
GSM65792	Loi	patients	-8.77097594093228	+	8.91232876712329	0		LDS
GSM65793	Loi	patients	4.35202800062029	+	3.66575342465753	0		HDS
GSM65794	Loi	patients	3.13640076314441	+	8.66301369863014	0		MDS
GSM65795	Loi	patients	-3.64279091057355	+	8.74520547945206	0		LDS
GSM65796	Loi	patients	6.76142339284045	+	1	0		HDS
GSM65797	Loi	patients	8.44249553575223	+	2.33150684931507	0		HDS
GSM65798	Loi	patients	5.30335787682931	+	9.4109589041096	0		HDS
GSM65799	Loi	patients	4.04706226759716	+	7.32876712328767	0		HDS
GSM65800	Loi	patients	10.4903290162858	+	6.24657534246575	0		HDS
GSM65801	Loi	patients	3.72316327568631	+	8.9945205479452	0		MDS
GSM65802	Loi	patients	-8.50937630276111	-	6.74520547945205	0		LDS
GSM65803	Loi	patients	7.7409962081677	-	2.58082191780822	1		HDS
GSM65804	Loi	patients	-0.505665391921437	-	2.24931506849315	1		MDS
GSM65805	Loi	patients	-4.8980388528113	+	8.41095890410959	0		LDS
GSM65806	Loi	patients	-5.10411711634091	-	0.167123287671233	0		LDS
GSM65807	Loi	patients	2.43446475978675	+	9.24383561643836	0		MDS
GSM65808	Loi	patients	2.42734131587378	+	8.24657534246575	0		MDS
GSM65810	Loi	patients	4.11431593426752		8.82739726027397	0
GSM65811	Loi	patients	1.95149351272128	-	0.583561643835616	0		MDS
GSM65812	Loi	patients	10.8616407563537	+	11.9095890410959	0		HDS
GSM65813	Loi	patients	2.62084856941169	+	0.75068493150685	0		MDS
GSM65814	Loi	patients	5.40246824455182	+	3.4986301369863	0		HDS
GSM65815	Loi	patients	-0.663358153441161	+	5.91232876712329	1		LDS
GSM65816	Loi	patients	-6.83767785014178	-	9.9945205479452	0		LDS
GSM65817	Loi	patients	4.2465521082049	+	10.1616438356164	0		HDS
GSM65818	Loi	patients	0.615332530292977	+	4.24657534246575	0		MDS
GSM65819	Loi	patients	-3.12821050877316	+	11.4109589041096	0		LDS
GSM65820	Loi	patients	1.32559292331667	+	14.5342465753425	0		MDS
GSM65821	Loi	patients	5.60818767985186	+	11.1808219178082	0		HDS
GSM65822	Loi	patients	3.81712372677603	-	8.47671232876712	0		MDS
GSM65823	Loi	patients	1.24256462491464	+	14.186301369863	0		MDS
GSM65824	Loi	patients	12.5185638928933	-	12.0493150684932	1		HDS
GSM65825	Loi	patients	-6.53135881747779		13.9616438356164	0
GSM65826	Loi	patients	8.09215430692146	+	5.82191780821918	1		HDS
GSM65827	Loi	patients	9.19446432749596	+	13.7780821917808	0		HDS
GSM65828	Loi	patients	4.79025240669906	+	1.77534246575342	1		HDS
GSM65829	Loi	patients	2.47476305615254	-	11.4054794520548	0		MDS
GSM65830	Loi	patients	7.06292909031284	+	13.3397260273973	0		HDS
GSM65831	Loi	patients	-5.31176561746635	+	13.7780821917808	0		LDS
GSM65832	Loi	patients	3.72138820762745	-	12.9150684931507	0		MDS
GSM65833	Loi	patients	1.44172787336675	-	13.4410958904110	0		MDS
GSM65834	Loi	patients	-0.407301064610137	+	12.5452054794521	1		MDS
GSM65835	Loi	patients	1.15408738767619	-	1.53972602739726	1		MDS
GSM65836	Loi	patients	4.93940258021479	-	12.6164383561644	0		HDS
GSM65837	Loi	patients	1.96642129740647	+	5.13698630136986	1		MDS
GSM65838	Loi	patients	-4.23610355840551		13.3123287671233	0
GSM65839	Loi	patients	-3.01532061514579	-	1.53972602739726	0		LDS
GSM65840	Loi	patients	7.08729247920938	+	12.6410958904110	0		HDS
GSM65841	Loi	patients	-8.97806650121903	-	10.5589041095890	0		LDS
GSM65842	Loi	patients	-7.75273643773022	-	12.8301369863014	0		LDS
GSM65843	Loi	patients	0.488770962931543	-	7.01917808219178	0		MDS
GSM65844	Loi	patients	-1.7377672472625	+	0.605479452054794	1		LDS
GSM65845	Loi	patients	-7.03643906220336	-	12.5972602739726	0		LDS
GSM65846	Loi	patients	4.02904153679071	-	3.04657534246575	1		MDS
GSM65847	Loi	patients	8.43191457654882	+	2.91780821917808	1		HDS
GSM65848	Loi	patients	4.96007920712883	+	12.7890410958904	0		HDS
GSM65849	Loi	patients	7.30382374546375	+	2.89315068493151	1		HDS
GSM65850	Loi	patients	-0.651115053169286	-	12.4219178082192	0		MDS
GSM65851	Loi	patients	2.48488358426594	+	12.4657534246575	0		MDS
GSM65852	Loi	patients	-9.22410145386723		3.47123287671233	1
GSM65853	Loi	patients	9.97428469464442	+	10.7178082191781	0		HDS
GSM65854	Loi	patients	3.34151522312111	+	12.2657534246575	0		MDS
GSM65855	Loi	patients	8.34184960628174	-	3.11232876712329	0		HDS
GSM65856	Loi	patients	-2.03579287684997	+	9.81643835616438	0		LDS
GSM65857	Loi	patients	2.18816370481448	+	4.74246575342466	1		MDS
GSM65858	Loi	patients	15.0292391615360		12.0410958904110	0
GSM65859	Loi	patients	5.28730349935854	+	12.3232876712329	0		HDS
GSM65860	Loi	patients	6.55556059437738	+	12.2547945205479	0		HDS
GSM65861	Loi	patients	1.52105339207436	-	2.64383561643836	1		MDS
GSM65862	Loi	patients	5.15139599091515	+	11.8602739726027	0		HDS
GSM65863	Loi	patients	-1.24352590585137	-	11.9287671232877	0		LDS
GSM65864	Loi	patients	6.96495167464902	+	10.0438356164384	0		HDS
GSM65865	Loi	patients	4.16265419784927	-	12.0602739726027	0		HDS
GSM65866	Loi	patients	-9.55056779951042	-	11.1726027397260	0		LDS
GSM65867	Loi	patients	4.38152054913645	+	11.5561643835616	0		HDS
GSM65868	Loi	patients	-6.16436287505039	+	3.00821917808219	1		LDS
GSM65869	Loi	patients	-2.53349673932035	+	2.63287671232877	1		LDS
GSM65870	Loi	patients	-1.49575734312550	-	11.4602739726027	0		LDS
GSM65871	Loi	patients	6.31126458893903	+	8.73698630136986	0		HDS
GSM65872	Loi	patients	5.09439937142585	-	1.99726027397260	1		HDS
GSM65873	Loi	patients	5.09686702842674	+	4.35890410958904	0		HDS
GSM65874	Loi	patients	9.01656287100095	+	5.26027397260274	0		HDS
GSM65875	Loi	patients	-4.69267692680922	+	8.93698630136986	0		LDS
GSM65876	Loi	patients	1.05425829328887		5.24109589041096	0
GSM65877	Loi	patients	7.46584857548607	+	7.25479452054795	0		HDS
GSM65878	Loi	patients	4.54891223097656	-	0.734246575342466	1		HDS
GSM65879	Loi	patients	10.4534528635894	-	3.53424657534247	0		HDS
GSM65880	Loi	patients	4.60568053848496	-	7.6958904109589	0		HDS
HBL100	Neve	cellline	-12.0077794434070	-			BasalB	LDS
HCC1007	Neve	cellline	14.3460915565930	+			Luminal	HDS
HCC1143	Neve	cellline	8.03510155659307	-			BasalA	HDS
HCC1187	Neve	cellline	3.30002655659307	-			BasalA	MDS
HCC1428	Neve	cellline	1.32458755659307	+			Luminal	LDS
HCC1500	Neve	cellline	-22.2956074434070	-			BasalB	LDS	85.9
HCC1569	Neve	cellline	-7.48651144340696	-			BasalA	MDS	43.1
HCC1937	Neve	cellline	-5.48646644340694	-			BasalA	MDS
HCC1954	Neve	cellline	-5.55672944340693	-			BasalA	MDS
HCC202	Neve	cellline	17.0139625565931	-			Luminal	HDS
HCC2157	Neve	cellline	-1.96020044340693	-			BasalA	MDS
HCC2185	Neve	cellline	11.0323035565931	-			Luminal	HDS
HCC3153	Neve	cellline	-7.27536644340694	-			BasalA	MDS
HCC38	Neve	cellline	10.3272725565931	-			BasalB	HDS
HCC70	Neve	cellline	5.92485155659309	-			BasalA	HDS	6.82
HS578T	Neve	cellline	-13.0694104434069	-			BasalB	LDS	44.2
LY2	Neve	cellline	1.20281255659307	+			Luminal	LDS
MCF10A	Neve	cellline	-22.4214464434069	-			BasalB	LDS
MCF12A	Neve	cellline	-16.0818504434069	-			BasalB	LDS	9.42
MCF7	Neve	cellline	3.51802755659306	+			Luminal	LDS	56.7
MDAMB134	Neve	cellline	-3.89918444340693	+			Luminal	LDS
MDAMB157	Neve	cellline	-1.80258444340694	-			BasalB	MDS
MDAMB175	Neve	cellline	14.2152405565931	+			Luminal	HDS
MDAMB231	Neve	cellline	-22.2812004434070	-			BasalB	LDS	49.5
MDAMB361	Neve	cellline	13.2801875565931	+			Luminal	MDS	4.43
MDAMB415	Neve	cellline	13.2009295565930	+			Luminal	MDS	6.02
MDAMB435	Neve	cellline	-17.6926604434069	-			BasalB	LDS
MDAMB436	Neve	cellline	-14.3056684434069	-			BasalB	LDS	66.5
MDAMB453	Neve	cellline	13.7248905565931	-			Luminal	HDS	72.5
MDAMB468	Neve	cellline	-10.4171064434070	-			BasalA	LDS	82.4
Sample.103	NKI295	patients	-3.56941173795647	-	4.952772074	1	Basal	MDS
Sample.107	NKI295	patients	-3.33687677131435	+	2.543463381	1	LuminalA	LDS
Sample.109	NKI295	patients	2.27552074499784	-	3.195072	1	ERBB2	HDS
Sample.11	NKI295	patients	-0.149486764269931	+	5.804243669	0	LuminalB	LDS
Sample.110	NKI295	patients	-8.33471759007239	+	2.168378	1	LuminalB	LDS
Sample.111	NKI295	patients	-6.99930249592767	+	1.270362765	1	LuminalB	LDS
Sample.113	NKI295	patients	10.1335416534539	-	0.996577687	1	ERBB2	HDS
Sample.117	NKI295	patients	5.80174741772078	+	5.303216975	0	LuminalB	MDS
Sample.118	NKI295	patients	3.40497629725955	+	5.232032854	0	LuminalA	MDS
Sample.12	NKI295	patients	-7.019234064497	-	7.857631759	0	Basal	MDS
Sample.120	NKI295	patients	-0.292329672350085	+	10.0971937	0	LuminalA	LDS
Sample.122	NKI295	patients	11.9124341482661	+	14.81724846	0	LuminalA	HDS
Sample.123	NKI295	patients	6.15387179577884	+	14.26146475	0	LuminalA	MDS
Sample.124	NKI295	patients	10.9540578928911	+	6.64476386	0	LuminalA	HDS
Sample.125	NKI295	patients	10.4657344629426	+	7.748117728	0	LuminalA	HDS
Sample.126	NKI295	patients	-5.323389772057	+	6.318959617	1	LuminalA	LDS
Sample.127	NKI295	patients	-8.37624169125848	+	4.66255989	1	LuminalA	LDS
Sample.128	NKI295	patients	3.74879585508039	+	8.739219713	0	LuminalA	MDS
Sample.129	NKI295	patients	7.33315626946385	+	7.567419576	0	LuminalB	MDS
Sample.13	NKI295	patients	-2.79706345589516	+	8.167008898	0	LuminalB	LDS
Sample.130	NKI295	patients	-4.24708506931349	-	7.296372348	0	ERBB2	MDS
Sample.131	NKI295	patients	-2.90170419088411	-	4.66255989	0	Basal	MDS
Sample.132	NKI295	patients	1.07796566679095	+	6.718685832	0	LuminalB	LDS
Sample.133	NKI295	patients	12.4240110748787	+	8.648870637	0	ERBB2	HDS
Sample.134	NKI295	patients	4.9696044299515	+	6.995208761	1	ERBB2	MDS
Sample.135	NKI295	patients	-7.40789965159882	-	9.330595483	0	Basal	MDS
Sample.136	NKI295	patients	-7.86466476464583	-	3.438740589	1	ERBB2	MDS
Sample.137	NKI295	patients	12.5602101267691	+	15.32922656	0	Normal/NormalLike	HDS
Sample.138	NKI295	patients	5.26857795849136	+	3.474332649	1	ERBB2	MDS
Sample.139	NKI295	patients	7.7683288498941	+	12.76659822	0	LuminalB	MDS
Sample.14	NKI295	patients	22.9262867468651	+	8.232717317	0	LuminalA	HDS
Sample.140	NKI295	patients	7.33980012565363	+	5.555099247	0	LuminalA	MDS
Sample.141	NKI295	patients	-0.485001501853555	-	1.401779603	1	ERBB2	HDS
Sample.142	NKI295	patients	4.38826701334621	+	15.13483915	0	LuminalB	MDS
Sample.144	NKI295	patients	-16.1877556063861	-	14.12731006	0	Basal	LDS
Sample.145	NKI295	patients	7.03584370497143	+	5.486652977	0	LuminalA	MDS
Sample.146	NKI295	patients	6.86476440808473	+	3.655030801	1	LuminalA	MDS
Sample.147	NKI295	patients	7.34478301779596	-	1.609856263	1	ERBB2	HDS
Sample.148	NKI295	patients	-9.5289507401844	+	18.34086242	0	LuminalA	LDS
Sample.149	NKI295	patients	9.54722134470628	-	17.24024641	0	ERBB2	HDS
Sample.150	NKI295	patients	-11.8808758313646	+	0.960985626	1	LuminalB	LDS
Sample.151	NKI295	patients	9.40105650853124	+	14.01232033	1	LuminalB	HDS
Sample.153	NKI295	patients	7.58063991253296	-	1.177275838	1	ERBB2	HDS
Sample.154	NKI295	patients	14.8207821953400	+	15.10472279	0	LuminalA	HDS
Sample.155	NKI295	patients	5.5060958172758	+	0.930869268	1	LuminalA	MDS
Sample.156	NKI295	patients	5.3499651968161	+	17.65913758	0	Normal/NormalLike	MDS
Sample.157	NKI295	patients	11.5320733814015	+	7.874058864	0	LuminalA	HDS
Sample.158	NKI295	patients	-0.382021730912047	-	2.811772758	1	ERBB2	HDS
Sample.159	NKI295	patients	3.30365749036548	+	4.446269678	1	LuminalA	MDS
Sample.160	NKI295	patients	6.88469597665406	+	16.14784394	0	Normal/NormalLike	MDS
Sample.161	NKI295	patients	10.5039366360338	+	8.128678987	1	LuminalA	HDS
Sample.162	NKI295	patients	-11.1633393628690	+	15.31279945	0	LuminalB	LDS
Sample.163	NKI295	patients	-6.45782821646103	+	15.81930185	0	LuminalB	LDS
Sample.164	NKI295	patients	-18.3370430837782	-	5.664613279	0	Basal	LDS
Sample.165	NKI295	patients	-12.0071090989704	+	10.4421629	1	LuminalB	LDS
Sample.166	NKI295	patients	-11.5669536263978	+	1.612594114	1	LuminalA	LDS
Sample.167	NKI295	patients	9.2930938454474	+	15.32375086	0	LuminalA	HDS
Sample.169	NKI295	patients	-0.0913530226094021	+	14.88569473	0	LuminalA	LDS
Sample.17	NKI295	patients	11.1965586438179	+	7.865845311	0	LuminalA	HDS
Sample.170	NKI295	patients	0.868684196813046	+	13.34976044	0	LuminalA	LDS
Sample.172	NKI295	patients	-3.05119095515404	+	1.388090349	1	LuminalB	LDS
Sample.174	NKI295	patients	5.58083919941077	+	13.74948665	0	LuminalB	MDS
Sample.175	NKI295	patients	-16.1728069299591	-	7.594798084	1	Basal	LDS
Sample.176	NKI295	patients	-0.207620505930461	+	12.57221081	0	ERBB2	LDS
Sample.177	NKI295	patients	-1.71079296886699	-	8.925393566	1	Basal	HDS
Sample.178	NKI295	patients	11.0337841671684	+	13.17453799	0	Normal/NormalLike	HDS
Sample.179	NKI295	patients	-0.626183445886268	-	12.76386037	0	ERBB2	HDS
Sample.180	NKI295	patients	4.08264962861657	+	2.614647502	1	LuminalB	MDS
Sample.181	NKI295	patients	-7.21024492995302	-	11.80013689	0	LuminalB	MDS
Sample.182	NKI295	patients	9.14692900927235	+	11.31827515	0	Normal/NormalLike	HDS
Sample.183	NKI295	patients	7.21522782209535	+	11.86036961	0	LuminalA	MDS
Sample.184	NKI295	patients	-1.89349901408580	-	1.210130048	1	Basal	MDS
Sample.185	NKI295	patients	14.0899580144647	+	7.334702259	0	LuminalB	HDS
Sample.186	NKI295	patients	-12.3691992613131	-	11.73990418	0	Basal	LDS
Sample.187	NKI295	patients	7.09065551853707	+	12.50376454	0	Basal	MDS
Sample.188	NKI295	patients	7.44111893254769	+	11.26351814	0	LuminalA	MDS
Sample.189	NKI295	patients	-3.88333394292333	+	12.07392197	0	ERBB2	LDS
Sample.190	NKI295	patients	5.66720932987784	+	11.92334018	0	LuminalA	MDS
Sample.191	NKI295	patients	8.11547033580983	+	12.73648186	0	LuminalA	HDS
Sample.192	NKI295	patients	1.55964524054962	+	2.696783025	1	LuminalA	MDS
Sample.193	NKI295	patients	9.21668949926499	+	11.8329911	0	LuminalA	HDS
Sample.194	NKI295	patients	2.16755808191400	+	12.46543463	1	ERBB2	MDS
Sample.195	NKI295	patients	1.88519419384858	-	11.54551677	0	Basal	HDS
Sample.196	NKI295	patients	13.1166330826627	+	11.19507187	0	Normal/NormalLike	HDS
Sample.197	NKI295	patients	6.7568017450009	-	11.04722793	0	ERBB2	HDS
Sample.198	NKI295	patients	-2.40673690474590	+	11.1430527	0	ERBB2	LDS
Sample.199	NKI295	patients	8.06730237843396	+	10.90759754	0	ERBB2	MDS
Sample.200	NKI295	patients	6.41630411527494	+	10.76796715	0	Normal/NormalLike	MDS
Sample.201	NKI295	patients	11.5569878421131	+	11.20054757	0	Normal/NormalLike	HDS
Sample.202	NKI295	patients	12.9588414981556	-	3.3784452	1	Basal	HDS
Sample.203	NKI295	patients	7.46603339325935	+	11.03627652	0	ERBB2	MDS
Sample.205	NKI295	patients	9.66016689993245	+	10.13826146	0	LuminalB	HDS
Sample.207	NKI295	patients	9.82128041253449	+	9.653661875	0	LuminalA	HDS
Sample.208	NKI295	patients	1.89017708599091	+	10.67488022	0	ERBB2	MDS
Sample.209	NKI295	patients	2.40673690474589	+	6.565366188	1	LuminalB	MDS
Sample.210	NKI295	patients	2.48812414307063	+	11.20328542	0	ERBB2	MDS
Sample.212	NKI295	patients	-6.9926586397379	-	12.14510609	0	Basal	MDS
Sample.213	NKI295	patients	3.40995918940188	+	1.973990418	1	LuminalB	MDS
Sample.214	NKI295	patients	15.453609497416	+	7.4770705	1	LuminalA	HDS
Sample.215	NKI295	patients	-13.6547854340345	-	10.35181383	0	Basal	LDS
Sample.217	NKI295	patients	8.243364567463	-	1.716632444	1	ERBB2	HDS
Sample.218	NKI295	patients	-1.91675251075001	+	2.340862423	1	LuminalB	LDS
Sample.219	NKI295	patients	6.60067112454119	+	9.831622177	0	ERBB2	MDS
Sample.220	NKI295	patients	9.66016689993245	+	10.32717317	0	Normal/NormalLike	HDS
Sample.221	NKI295	patients	12.2296782813278	+	10.37645448	0	ERBB2	HDS
Sample.222	NKI295	patients	-14.2128693539756	-	2.253251198	1	Basal	LDS
Sample.224	NKI295	patients	14.0434510211363	+	10.02053388	0	LuminalA	HDS
Sample.226	NKI295	patients	-12.0353454877769	-	8.791238877	0	Basal	LDS
Sample.227	NKI295	patients	0.244161714974221	+	3.356605065	1	Normal/NormalLike	LDS
Sample.228	NKI295	patients	-14.7061756760664	-	1.223819302	1	Basal	LDS
Sample.229	NKI295	patients	13.9421322142423	+	1.618069815	1	LuminalB	HDS
Sample.230	NKI295	patients	-3.11596855300435	-	0.271047228	1	ERBB2	MDS
Sample.231	NKI295	patients	10.1518122579758	+	3.58110883	1	LuminalA	HDS
Sample.233	NKI295	patients	11.1517126145369	+	14.12183436	0	LuminalA	HDS
Sample.235	NKI295	patients	6.73520921238413	+	6.516084873	0	LuminalA	MDS
Sample.236	NKI295	patients	-13.8441353354431	-	2.483230664	0	LuminalB	LDS
Sample.237	NKI295	patients	-2.99471817754096	-	1.152635181	1	Basal	MDS
Sample.238	NKI295	patients	-16.8604460456008	-	1.845311431	1	Basal	LDS
Sample.239	NKI295	patients	9.49905338733041	+	8.093086927	0	LuminalA	HDS
Sample.240	NKI295	patients	-5.8632030874762	+	4.095824778	1	LuminalB	LDS
Sample.241	NKI295	patients	-7.78659945441598	-	2.004106776	1	Basal	MDS
Sample.243	NKI295	patients	15.232701279106	+	9.98220397	0	Normal/NormalLike	HDS
Sample.245	NKI295	patients	0.12125037546339	+	11.54551677	0	Basal	LDS
Sample.246	NKI295	patients	3.34850351964646	-	11.44969199	0	ERBB2	HDS
Sample.247	NKI295	patients	1.24074014344043	+	5.637234771	0	LuminalA	LDS
Sample.248	NKI295	patients	-5.47785942846926	-	4.933607118	0	Basal	MDS
Sample.249	NKI295	patients	-4.39491086953598	+	5.316906229	0	ERBB2	LDS
Sample.250	NKI295	patients	13.1133111545679	+	11.36481862	0	Normal/NormalLike	HDS
Sample.251	NKI295	patients	1.04142445774719	+	9.407255305	0	ERBB2	LDS
Sample.252	NKI295	patients	-4.99784081875804	+	9.122518823	1	LuminalB	LDS
Sample.254	NKI295	patients	8.24502553151043	+	4.588637919	1	LuminalB	HDS
Sample.256	NKI295	patients	2.82031695255937	+	8.988364134	1	Normal/NormalLike	MDS
Sample.257	NKI295	patients	8.24668649555788	-	2.29705681	1	ERBB2	HDS
Sample.258	NKI295	patients	8.24668649555788	+	5.117043121	1	ERBB2	HDS
Sample.259	NKI295	patients	19.2007443884490	+	5.516769336	1	Normal/NormalLike	HDS
Sample.26	NKI295	patients	13.0036875274366	+	6.970568104	0	LuminalB	HDS
Sample.260	NKI295	patients	9.3047205937795	+	8.303901437	1	Normal/NormalLike	HDS
Sample.261	NKI295	patients	21.1872573891916	+	8.594113621	0	LuminalA	HDS
Sample.263	NKI295	patients	0.413580047813477	+	2.223134839	1	Basal	LDS
Sample.264	NKI295	patients	4.75035717568893	+	7.252566735	0	LuminalA	MDS
Sample.265	NKI295	patients	-12.3758431175029	-	6.789869952	0	Basal	LDS
Sample.266	NKI295	patients	2.59442584210703	+	7.011635866	0	LuminalB	MDS
Sample.267	NKI295	patients	-3.54948016938715	+	6.929500342	0	LuminalB	LDS
Sample.268	NKI295	patients	-15.1297215081645	-	7.088295688	0	Basal	LDS
Sample.269	NKI295	patients	-8.32142987769284	-	0.9363276	1	Basal	LDS
Sample.27	NKI295	patients	11.1068665852559	+	5.185489391	0	Normal/NormalLike	HDS
Sample.270	NKI295	patients	-13.0850747657613	-	2.962354552	0	Basal	LDS
Sample.271	NKI295	patients	13.301000091929	+	7.022587269	0	LuminalA	HDS
Sample.272	NKI295	patients	-4.72045982283494	+	7.252566735	0	LuminalA	LDS
Sample.273	NKI295	patients	4.18895132765296	+	6.997946612	0	ERBB2	MDS
Sample.274	NKI295	patients	3.73218621460595	+	5.924709103	0	LuminalA	MDS
Sample.275	NKI295	patients	3.33189387917202	+	0.054757016	0	LuminalA	MDS
Sample.276	NKI295	patients	-8.23838167532066	-	0.648870637	1	Basal	LDS
Sample.277	NKI295	patients	5.48616424870648	+	5.11430527	0	LuminalB	MDS
Sample.278	NKI295	patients	1.28724713676885	+	5.311430527	0	Normal/NormalLike	LDS
Sample.28	NKI295	patients	15.2675815241023	-	6.245037645	0	Normal/NormalLike	HDS
Sample.280	NKI295	patients	11.1317810459676	+	5.292265572	0	Normal/NormalLike	HDS
Sample.281	NKI295	patients	6.52426677835878	+	7.34017796	0	Normal/NormalLike	MDS
Sample.282	NKI295	patients	4.2055609681274	+	5.744010951	0	Normal/NormalLike	MDS
Sample.283	NKI295	patients	-8.82138005597339	+	5.325119781	0	LuminalB	LDS
Sample.284	NKI295	patients	-5.97947057079725	+	3.915126626	1	LuminalB	LDS
Sample.285	NKI295	patients	11.9091122201712	+	5.771389459	0	LuminalA	HDS
Sample.286	NKI295	patients	3.33687677131436	+	4.944558522	0	ERBB2	MDS
Sample.287	NKI295	patients	15.7093979607223	+	6.067077344	0	LuminalA	HDS
Sample.288	NKI295	patients	5.46623268013715	+	0.353182752	1	ERBB2	MDS
Sample.29	NKI295	patients	13.2412053862210	+	11.38945927	0	Normal/NormalLike	HDS
Sample.290	NKI295	patients	8.79646559526174	+	4.971937029	0	LuminalA	HDS
Sample.291	NKI295	patients	-5.06427938065578	+	11.65229295	0	Normal/NormalLike	LDS
Sample.292	NKI295	patients	12.2130686408534	+	8.366872005	0	LuminalB	HDS
Sample.293	NKI295	patients	-3.58436041438346	+	6.313483915	0	LuminalA	LDS
Sample.294	NKI295	patients	-3.95973828910574	+	6.143737166	0	LuminalB	LDS
Sample.295	NKI295	patients	8.55728677242985	+	5.555099247	0	LuminalB	HDS
Sample.296	NKI295	patients	-4.50287353261982	+	5.086926762	0	LuminalB	LDS
Sample.297	NKI295	patients	6.40799929503772	+	9.596167009	0	LuminalA	MDS
Sample.298	NKI295	patients	8.12045322795216	+	9.456536619	0	LuminalB	HDS
Sample.300	NKI295	patients	0.342158593773398	+	2.85284052	1	LuminalB	LDS
Sample.301	NKI295	patients	0.697604899926347	+	9.330595483	0	LuminalA	LDS
Sample.302	NKI295	patients	8.75494149407564	+	1.782340862	0	LuminalA	HDS
Sample.303	NKI295	patients	11.3310967316608	+	9.193702943	0	LuminalB	HDS
Sample.304	NKI295	patients	7.51254038658777	+	6.710472279	1	ERBB2	MDS
Sample.305	NKI295	patients	6.66877065048638	+	9.549623546	0	LuminalA	MDS
Sample.306	NKI295	patients	1.41015847627968	+	10.20123203	0	LuminalB	LDS
Sample.307	NKI295	patients	-4.95963864566683	-	1.965776865	1	Basal	MDS
Sample.308	NKI295	patients	1.86858455337414	+	9.32238193	0	ERBB2	MDS
Sample.309	NKI295	patients	0.621200553743937	+	8.561259411	1	LuminalB	LDS
Sample.310	NKI295	patients	-2.89173840659945	-	9.097878166	0	Basal	MDS
Sample.311	NKI295	patients	1.15270904892591	+	4.219028063	1	LuminalB	LDS
Sample.312	NKI295	patients	0.117928447368501	+	9.103353867	0	LuminalB	LDS
Sample.313	NKI295	patients	8.23339878317833	+	6.056125941	1	LuminalB	HDS
Sample.314	NKI295	patients	-7.75836306560943	+	3.219712526	1	LuminalB	LDS
Sample.315	NKI295	patients	18.7157428865954	+	8.240930869	0	LuminalA	HDS
Sample.317	NKI295	patients	-0.146164836175043	+	2.138261465	1	LuminalB	LDS
Sample.318	NKI295	patients	15.2709034521972	+	2.335386721	1	LuminalA	HDS
Sample.319	NKI295	patients	8.0423879177223	+	6.370978782	1	LuminalB	MDS
Sample.320	NKI295	patients	-4.56599016642268	+	9.894592745	0	LuminalB	LDS
Sample.321	NKI295	patients	-1.21416471868133	+	1.500342231	1	ERBB2	LDS
Sample.322	NKI295	patients	-12.1649006834775	+	6.704996578	0	LuminalA	LDS
Sample.323	NKI295	patients	8.34800530245194	+	8.802190281	0	LuminalA	HDS
Sample.324	NKI295	patients	-10.8793145107561	-	8.859685147	0	Basal	LDS
Sample.325	NKI295	patients	11.1517126145369	+	8.854209446	0	LuminalB	HDS
Sample.326	NKI295	patients	-14.6198055455993	-	8.298425736	0	Basal	LDS
Sample.327	NKI295	patients	6.78503813380744	+	4.621492129	1	LuminalB	MDS
Sample.328	NKI295	patients	13.6597683261768	+	5.577002053	0	LuminalA	HDS
Sample.329	NKI295	patients	3.61924065937978	+	5.804243669	0	LuminalB	MDS
Sample.330	NKI295	patients	-5.3881673699073	-	5.199178645	0	Basal	MDS
Sample.331	NKI295	patients	-12.7827793091266	+	2.15742642	1	LuminalB	LDS
Sample.332	NKI295	patients	-0.99657842846621	-	7.991786448	0	Basal	HDS
Sample.333	NKI295	patients	-9.1984188947431	-	8.495550992	0	ERBB2	LDS
Sample.334	NKI295	patients	7.0458094892561	+	7.693360712	0	LuminalA	MDS
Sample.335	NKI295	patients	-10.2630968491545	-	7.4770705	0	Basal	LDS
Sample.336	NKI295	patients	3.98963564195972	+	7.40862423	0	LuminalB	MDS
Sample.337	NKI295	patients	-4.52612702928403	+	6.819986311	0	LuminalA	LDS
Sample.338	NKI295	patients	-7.25841288732889	-	6.343600274	0	Basal	MDS
Sample.339	NKI295	patients	9.6319305111259	+	16.59137577	0	LuminalA	HDS
Sample.340	NKI295	patients	-11.5586488061606	+	3.121149897	1	LuminalB	LDS
Sample.341	NKI295	patients	-1.72075875315165	-	1.733059548	1	ERBB2	HDS
Sample.342	NKI295	patients	2.28382556523506	+	15.35112936	0	LuminalA	MDS
Sample.343	NKI295	patients	6.33657784099764	+	6.6091718	0	LuminalA	MDS
Sample.344	NKI295	patients	4.06603998814213	-	6.874743326	0	Basal	HDS
Sample.345	NKI295	patients	12.7180017112763	+	6.995208761	0	LuminalA	HDS
Sample.346	NKI295	patients	8.73667088955376	+	7.121149897	0	Normal/NormalLike	HDS
Sample.347	NKI295	patients	4.350064840255	+	4.720054757	0	LuminalB	MDS
Sample.348	NKI295	patients	4.56100727428035	+	6.171115674	0	LuminalA	MDS
Sample.349	NKI295	patients	4.48460292809794	+	6.464065708	0	LuminalB	MDS
Sample.350	NKI295	patients	-20.7055778154329	-	3.285420945	0	LuminalB	LDS
Sample.351	NKI295	patients	-1.61943994625759	+	6.527036277	0	LuminalB	LDS
Sample.352	NKI295	patients	2.62266223091357	+	5.80971937	0	LuminalA	MDS
Sample.353	NKI295	patients	6.41132122313261	+	6.551676934	0	LuminalB	MDS
Sample.354	NKI295	patients	-1.78055345885963	+	6.160164271	0	LuminalA	LDS
Sample.355	NKI295	patients	-0.0913530226094021	+	6.045174538	0	LuminalB	LDS
Sample.356	NKI295	patients	11.0188354907414	+	6.214921287	0	ERBB2	HDS
Sample.357	NKI295	patients	7.60721533729206	+	5.823408624	0	Normal/NormalLike	MDS
Sample.358	NKI295	patients	8.39285133173292	+	6.239561944	0	Normal/NormalLike	HDS
Sample.359	NKI295	patients	2.2472843561913	+	6.01779603	0	LuminalB	MDS
Sample.36	NKI295	patients	10.0255789903701	+	10.10814511	0	LuminalA	HDS
Sample.360	NKI295	patients	12.6964091786595	+	5.549623546	0	Normal/NormalLike	HDS
Sample.361	NKI295	patients	14.3606951541981	+	5.347022587	0	Normal/NormalLike	HDS
Sample.362	NKI295	patients	-6.26515638695757	+	5.259411362	0	LuminalB	LDS
Sample.363	NKI295	patients	-1.68255658006045	+	4.971937029	1	LuminalA	LDS
Sample.364	NKI295	patients	1.89349901408580	-	18.0807666	0	ERBB2	HDS
Sample.365	NKI295	patients	7.99754188844132	+	17.48665298	0	LuminalA	MDS
Sample.366	NKI295	patients	10.6899646093475	+	17.15263518	0	LuminalB	HDS
Sample.367	NKI295	patients	-5.00448467494781	+	0.572210815	1	ERBB2	LDS
Sample.368	NKI295	patients	2.89672129874178	+	9.568788501	1	LuminalB	MDS
Sample.369	NKI295	patients	4.81679573758668	-	3.258042437	1	ERBB2	HDS
Sample.370	NKI295	patients	10.6600672564935	+	9.998631075	1	LuminalA	HDS
Sample.371	NKI295	patients	1.53639174388540	+	1.968514716	1	ERBB2	LDS
Sample.373	NKI295	patients	-0.132877123795494	+	7.772758385	0	LuminalB	LDS
Sample.374	NKI295	patients	-4.56100727428035	+	2.680355921	1	LuminalB	LDS
Sample.375	NKI295	patients	5.71703825130115	+	17.42094456	0	ERBB2	MDS
Sample.377	NKI295	patients	-3.27209917346405	-	8.528405202	1	Basal	MDS
Sample.378	NKI295	patients	-8.55230388028752	+	13.9192334	0	LuminalB	LDS
Sample.379	NKI295	patients	-0.8670232327656	+	13.86447639	0	LuminalA	LDS
Sample.38	NKI295	patients	2.86848490993524	+	7.353867214	0	LuminalA	MDS
Sample.380	NKI295	patients	-1.05139024203185	+	12.73921971	0	LuminalA	LDS
Sample.381	NKI295	patients	0.112945555226171	+	12.26009582	0	LuminalB	LDS
Sample.383	NKI295	patients	2.39677112046123	+	11.08281999	0	LuminalA	MDS
Sample.385	NKI295	patients	-1.9051257624179	+	1.94661191	1	LuminalB	LDS
Sample.387	NKI295	patients	4.61415812379855	+	8.213552361	0	LuminalA	MDS
Sample.388	NKI295	patients	14.3839486508623	+	7.225188227	0	LuminalB	HDS
Sample.389	NKI295	patients	-5.85323730319153	+	3.419575633	1	LuminalB	LDS
Sample.39	NKI295	patients	13.1166330826627	+	11.01711157	0	LuminalB	HDS
Sample.390	NKI295	patients	-2.38514437212913	+	6.803559206	0	LuminalA	LDS
Sample.391	NKI295	patients	15.7791584507150	+	6.020533881	0	LuminalA	HDS
Sample.392	NKI295	patients	-7.98757610415666	+	6.171115674	0	ERBB2	LDS
Sample.393	NKI295	patients	-1.43009004484901	+	5.574264203	0	LuminalB	LDS
Sample.394	NKI295	patients	7.58894473277018	+	5.708418891	0	LuminalB	MDS
Sample.395	NKI295	patients	11.2297779247667	+	11.21149897	1	LuminalA	HDS
Sample.396	NKI295	patients	1.59784741364082	-	10.23134839	0	LuminalB	HDS
Sample.397	NKI295	patients	7.96432260749245	+	4.76659822	1	LuminalA	MDS
Sample.398	NKI295	patients	-4.44640075500674	-	8.424366872	0	Basal	MDS
Sample.4	NKI295	patients	10.2265556401107	+	12.99657769	0	LuminalB	HDS
Sample.401	NKI295	patients	10.4358371100886	+	1.527720739	1	LuminalA	HDS
Sample.402	NKI295	patients	-3.0229545663475	-	7.378507871	0	Basal	MDS
Sample.403	NKI295	patients	10.7896224521942	+	6.754277892	0	LuminalA	HDS
Sample.404	NKI295	patients	15.6711957876311	+	7.570157426	0	LuminalA	HDS
Sample.45	NKI295	patients	-1.28558617272141	+	1.089664613	1	LuminalA	LDS
Sample.48	NKI295	patients	-5.59910980393265	-	1.026694045	1	Basal	MDS
Sample.51	NKI295	patients	5.50277388918092	+	4.906228611	1	LuminalA	MDS
Sample.56	NKI295	patients	6.6239246212054	+	4.6954141	1	Normal/NormalLike	MDS
Sample.57	NKI295	patients	-23.5209118758500	-	2.29705681	1	Basal	LDS
Sample.58	NKI295	patients	-1.09291434321794	+	1.122518823	1	LuminalB	LDS
Sample.59	NKI295	patients	-5.65558258154573	+	4.629705681	1	LuminalB	LDS
Sample.6	NKI295	patients	5.79676452557845	+	11.15674196	0	LuminalA	MDS
Sample.60	NKI295	patients	14.8390527998618	+	4.892539357	1	ERBB2	HDS
Sample.61	NKI295	patients	14.6530248265482	+	2.680355921	1	LuminalB	HDS
Sample.62	NKI295	patients	-10.4076007212821	+	0.807665982	1	ERBB2	LDS
Sample.7	NKI295	patients	10.9324653602743	-	10.13826146	0	Normal/NormalLike	HDS
Sample.71	NKI295	patients	-17.8453977257349	-	1.98220397	1	Basal	LDS
Sample.72	NKI295	patients	2.0762050593046	+	3.028062971	1	LuminalA	MDS
Sample.73	NKI295	patients	7.55074255967898	+	2.149212868	1	Normal/NormalLike	MDS
Sample.75	NKI295	patients	-7.86466476464583	-	2.209445585	1	Basal	MDS
Sample.76	NKI295	patients	-2.64425476353034	-	2.127310062	1	ERBB2	MDS
Sample.8	NKI295	patients	-9.5821015897026	-	8.802190281	0	Basal	LDS
Sample.9	NKI295	patients	-4.65900415307952	+	10.29431896	0	LuminalA	LDS
SKBR3	Neve	cellline	3.68540955659306	-			Luminal	HDS	35.2
SUM1315	Neve	cellline	4.42182155659308	-			BasalB	HDS
SUM149PT	Neve	cellline	-15.7199184434070	-			BasalB	LDS
SUM159PT	Neve	cellline	-22.0770334434069	-			BasalB	LDS
SUM185PE	Neve	cellline	17.7947675565931	-			Luminal	HDS
SUM190PT	Neve	cellline	-9.92456344340693	-			BasalA	MDS
SUM225CWN	Neve	cellline	10.5921815565931	-			BasalA	HDS
SUM44PE	Neve	cellline	22.7997395565931	+			Luminal	HDS
SUM52PE	Neve	cellline	1.10699955659305	+			Luminal	LDS
T47D	Neve	cellline	11.0892035565931	+			Luminal	MDS	53.4
UACC812	Neve	cellline	22.2077535565931	+			Luminal	HDS	3.95
X003WI	Pawitan	patients	-12.6951020205383	+	8.48	0	LuminalA	LDS
X005JO	Pawitan	patients	1.61249691147557	+	5.55	0	LuminalA	MDS
X010BJ	Pawitan	patients	4.68141930263885	+	5.75	0	LuminalA	MDS
X011DA	Pawitan	patients	-1.38554389793178	+	4.51	0	LuminalA	LDS
X014ER	Pawitan	patients	-7.6947059099758	-	1.26	1	Basal	MDS
X015HE	Pawitan	patients	-4.64955465109895	+	2.79	1	ERBB2	LDS
X018GU	Pawitan	patients	-3.49316674503841	+	8.4	0	LuminalA	LDS
X019ER	Pawitan	patients	4.67715091833926	+	8.32	0	LuminalA	MDS
X024BJ	Pawitan	patients	-3.10225625988667	+	6.13	0	NoSubtype	LDS
X026NA	Pawitan	patients	3.72260260745583	+	7.75	0	LuminalA	MDS
X027JO	Pawitan	patients	3.27206293785374	+	3.82	1	NoSubtype	MDS
X028JA	Pawitan	patients	2.34284108369885	+	2.22	0	LuminalA	MDS
X029AN	Pawitan	patients	-15.1312214285568	-	1.12	1	Basal	LDS
X031ER	Pawitan	patients	1.27464574598254	+	2.24	0	LuminalA	MDS
X035SI	Pawitan	patients	8.38788010198486	+	7.03	0	NoSubtype	HDS
X036AR	Pawitan	patients	-1.75138448662768	+	1.34	1	LuminalB	LDS
X040TH	Pawitan	patients	-1.72242121307261	+	5.56	0	LuminalB	LDS
X041LA	Pawitan	patients	2.81807078271996	+	4.42	0	LuminalA	MDS
X045OL	Pawitan	patients	-6.90324918496961	+	8.3	0	LuminalB	LDS
X048SA	Pawitan	patients	1.29625880642996	+	5.94	0	LuminalB	MDS
X049SA	Pawitan	patients	-2.19214281885470	+	6.26	0	LuminalA	LDS
X052ZA	Pawitan	patients	-8.19795915273222	+	2.78	1	LuminalB	LDS
X054BO	Pawitan	patients	-9.16566506739631	-	4.08	1	Basal	LDS
X055SV	Pawitan	patients	-0.645312688821061	+	4.44	1	LuminalA	LDS
X056EN	Pawitan	patients	-1.53683538179069	+	6.17	0	LuminalA	LDS
X057FR	Pawitan	patients	7.45392236145269	+	7.61	0	NoSubtype	HDS
X059HO	Pawitan	patients	9.05609859031204	+	6.61	0	ERBB2	HDS
X063PE	Pawitan	patients	2.18033312248629	+	6.52	0	LuminalA	MDS
X069EK	Pawitan	patients	-23.1354489106730	-	6.44	0	Basal	LDS
X071AV	Pawitan	patients	0.786590135968055	+	5.16	1	LuminalA	MDS
X072TE	Pawitan	patients	-4.84265880867573	+	0.7	0	NoSubtype	LDS
X074KA	Pawitan	patients	3.23365788426591	+	8.13	0	Normal/NormalLike	MDS
X075DA	Pawitan	patients	-2.51071162399804	+	7.4	0	LuminalB	LDS
X076ER	Pawitan	patients	5.93807212455057	+	7.73	0	LuminalA	HDS
X079JA	Pawitan	patients	8.61487298104781	+	5.95	0	LuminalA	HDS
X081UL	Pawitan	patients	-0.195381428571157	+	6.55	0	ERBB2	LDS
X084GE	Pawitan	patients	-7.24219179124594	-	7.65	0	LuminalB	MDS
X085RY	Pawitan	patients	11.0915929855402	+	7.99	0	Normal/NormalLike	HDS
X086LI	Pawitan	patients	11.9123897403533	+	8.46	0	Normal/NormalLike	HDS
X087BU	Pawitan	patients	5.8168579189828	+	8.3	0	NoSubtype	HDS
X089HO	Pawitan	patients	-1.75521208175988	+	0.56	1	LuminalB	LDS
X092NO	Pawitan	patients	-0.483269668824055	+	7.67	0	Normal/NormalLike	LDS
X095NI	Pawitan	patients	2.19324248536178	-	0.9	1	ERBB2	HDS
X101GL	Pawitan	patients	2.02613572706186	+	2.92	1	LuminalA	MDS
X111MA	Pawitan	patients	1.97195791995903	+	5.87	0	Basal	MDS
X112FR	Pawitan	patients	5.40943111950461	+	5	1	Normal/NormalLike	HDS
X113SO	Pawitan	patients	-6.36444947502029	+	8.2	0	LuminalB	LDS
X115LU	Pawitan	patients	-11.0137356052488	-	7.54	0	Basal	LDS
X117KO	Pawitan	patients	-3.62137034042668	+	4.3	1	LuminalB	LDS
X119AN	Pawitan	patients	1.74246754301097	+	5.79	0	LuminalA	MDS
X121LE	Pawitan	patients	11.9683878555967	+	8.03	0	LuminalA	HDS
X122FO	Pawitan	patients	-0.56929079762813	+	8.13	0	ERBB2	LDS
X123ER	Pawitan	patients	14.9981966686051	+	7.94	0	Normal/NormalLike	HDS
X125WA	Pawitan	patients	7.58616167385272	+	3.99	1	ERBB2	HDS
X126AS	Pawitan	patients	9.41805555235357	+	8.23	0	NoSubtype	HDS
X128SA	Pawitan	patients	-11.8684420632749	+	7.67	0	Basal	LDS
X132VI	Pawitan	patients	8.62112659130016	+	0.18	0	Normal/NormalLike	HDS
X136ER	Pawitan	patients	8.71579567656927	-	5.98	0	Normal/NormalLike	HDS
X137TH	Pawitan	patients	7.38397157434253	-	6.31	0	Normal/NormalLike	HDS
X138BR	Pawitan	patients	-0.480407110621277	+	6.32	0	LuminalB	LDS
X142SW	Pawitan	patients	-7.75299867075243	+	6.03	0	LuminalA	LDS
X146HO	Pawitan	patients	5.98316355051107	+	8.47	0	NoSubtype	HDS
X150JO	Pawitan	patients	-7.50843383230254	+	5.69	0	ERBB2	LDS
X154AN	Pawitan	patients	6.74444900615876	+	1.3	1	ERBB2	HDS
X157HA	Pawitan	patients	2.87174087044227	+	8.32	0	Normal/NormalLike	MDS
X158KU	Pawitan	patients	0.836810065570064	-	8.3	0	Normal/NormalLike	MDS
X160LU	Pawitan	patients	6.33285030837761	+	6.65	1	LuminalA	HDS
X161JO	Pawitan	patients	-2.33589471996176	+	1.85	1	ERBB2	LDS
X164MY	Pawitan	patients	8.63597144196567	+	8.03	0	Normal/NormalLike	HDS
X165AN	Pawitan	patients	9.22620112601061	+	7.59	0	Normal/NormalLike	HDS
X166JO	Pawitan	patients	6.10954812278615	-	7.38	0	Basal	HDS
X170FA	Pawitan	patients	-6.34675519947957	+	6.55	0	Basal	LDS
X171SO	Pawitan	patients	-3.28681807056679	+	7.5	0	LuminalA	LDS
X172SA	Pawitan	patients	13.6205282640895	+	8.08	0	LuminalA	HDS
X174HE	Pawitan	patients	0.563281767639242	+	5.86	0	Normal/NormalLike	MDS
X176TH	Pawitan	patients	-0.790721611269854	+	6.05	0	Basal	LDS
X178WA	Pawitan	patients	5.83844796585067	+	7.28	0	Normal/NormalLike	HDS
X183AN	Pawitan	patients	-21.8907915711579	-	6.24	1	Basal	LDS
X184LO	Pawitan	patients	7.24387508790689	+	5.62	0	LuminalA	HDS
X185NY	Pawitan	patients	-0.107104659140393	+	4.36	1	LuminalB	LDS
X187OL	Pawitan	patients	-1.85851157262278	-	7.29	0	Basal	MDS
X188AH	Pawitan	patients	2.62830056530301	+	7.21	0	LuminalB	MDS
X191SA	Pawitan	patients	6.27531954764705	-	8.24	0	Basal	HDS
X192LA	Pawitan	patients	-8.06127990403214	+	6.4	0	ERBB2	LDS
X196SA	Pawitan	patients	9.08393574303822	-	8.36	0	Normal/NormalLike	HDS
X199PO	Pawitan	patients	3.61245761354959	-	7.92	0	LuminalA	HDS
X202NI	Pawitan	patients	13.5897425758174	+	7.67	0	NoSubtype	HDS
X204FA	Pawitan	patients	7.63046679739527	+	8.11	0	NoSubtype	HDS
X206RI	Pawitan	patients	3.67607271671655	+	7.51	0	Normal/NormalLike	MDS
X210NI	Pawitan	patients	-5.44772317908955	+	5.81	0	Normal/NormalLike	LDS
X211WA	Pawitan	patients	4.15492595914904	+	5.71	0	LuminalA	MDS
X213BI	Pawitan	patients	11.3969585802592	+	5.63	0	NoSubtype	HDS
X214WI	Pawitan	patients	-9.04245204497898	+	7.28	0	LuminalB	LDS
X215HE	Pawitan	patients	5.31128111934824	+	5.53	1	Normal/NormalLike	HDS
X216AN	Pawitan	patients	-2.52565306591066	-	8.13	0	LuminalB	MDS
X218BE	Pawitan	patients	0.317472301946238	+	1.04	1	Normal/NormalLike	LDS
X219WO	Pawitan	patients	4.74469856972909	+	7.07	0	Normal/NormalLike	MDS
X221LU	Pawitan	patients	7.40059479043966	+	8.03	0	ERBB2	HDS
X223LI	Pawitan	patients	-3.56034880816347	+	7.71	0	NoSubtype	LDS
X225KA	Pawitan	patients	5.77486789725706	+	7.99	0	Normal/NormalLike	HDS
X229LA	Pawitan	patients	13.3915480998500	+	8.07	0	NoSubtype	HDS
X231CA	Pawitan	patients	9.47395172772627	+	8.33	0	Normal/NormalLike	HDS
X240SM	Pawitan	patients	12.8516915203292	+	6.46	0	NoSubtype	HDS
X242KR	Pawitan	patients	1.10315340556957	+	5.85	0	LuminalB	MDS
X243BE	Pawitan	patients	6.62917787466169	+	5.69	0	NoSubtype	HDS
X244SO	Pawitan	patients	-9.28439276646868	+	7.73	0	Basal	LDS
X246TA	Pawitan	patients	2.03209614522645	+	3.15	1	LuminalA	MDS
X249LU	Pawitan	patients	-6.13505134547966	+	7.36	0	LuminalA	LDS
X258VE	Pawitan	patients	-16.7632010515390	-	1.12	1	Basal	LDS
X259AB	Pawitan	patients	9.11142275359222	+	7.07	0	Normal/NormalLike	HDS
X260LI	Pawitan	patients	13.0129888441603	+	5.95	0	Normal/NormalLike	HDS
X261EN	Pawitan	patients	12.5963878637264	+	8.15	0	Normal/NormalLike	HDS
X262SP	Pawitan	patients	2.45888874282827	+	0.23	1	NoSubtype	MDS
X264LA	Pawitan	patients	2.04033079047351	+	7.86	0	LuminalA	MDS
X268AR	Pawitan	patients	5.83876806758138	+	7.84	0	LuminalA	HDS
X275WE	Pawitan	patients	-3.09711229740253	+	3.92	1	LuminalB	LDS
X276EK	Pawitan	patients	8.07435645389746	+	5.68	0	LuminalA	HDS
X281BR	Pawitan	patients	1.70404812458571	+	5.86	0	Normal/NormalLike	MDS
X282WI	Pawitan	patients	5.07597509177414	+	8.49	0	LuminalA	MDS
X283AN	Pawitan	patients	2.26007711834423	+	7.75	0	NoSubtype	MDS
X284JE	Pawitan	patients	4.50233178069614	+	7.44	0	Normal/NormalLike	MDS
X285FL	Pawitan	patients	4.01675229483693	+	7.78	0	LuminalA	MDS
X288BE	Pawitan	patients	1.61313889606561	+	8.32	0	NoSubtype	MDS
X296NY	Pawitan	patients	-11.3415743619276	+	1.09	1	LuminalB	LDS
X297PE	Pawitan	patients	10.3262386919880	+	7.73	0	NoSubtype	HDS
X298LA	Pawitan	patients	4.1823112478854	+	7.55	0	Normal/NormalLike	MDS
X304VE	Pawitan	patients	3.28732155410300	-	0.67	1	LuminalA	HDS
X307EG	Pawitan	patients	6.1641334161728	+	8.43	0	Normal/NormalLike	HDS
X309EV	Pawitan	patients	10.6777608460466	+	7.95	0	Normal/NormalLike	HDS
X310WI	Pawitan	patients	2.02139569376763	+	7.96	0	Normal/NormalLike	MDS
X318KI	Pawitan	patients	8.50184542915668	+	8.03	0	Normal/NormalLike	HDS
X319AN	Pawitan	patients	-4.0263923843236	-	6.86	0	Basal	MDS
X325OS	Pawitan	patients	8.59617299908218	+	7.63	0	ERBB2	HDS
X327EN	Pawitan	patients	-8.18369630865428	-	1.38	1	Basal	LDS
X330IG	Pawitan	patients	8.306088855202	+	7.78	0	LuminalA	HDS
X331HA	Pawitan	patients	-2.36739092993436	+	7.05	0	LuminalA	LDS
X333SI	Pawitan	patients	4.38610194630591	+	7.55	0	Normal/NormalLike	MDS
X336MO	Pawitan	patients	2.36926176396661	-	6.44	1	Basal	HDS
X341UL	Pawitan	patients	-10.3105285393414	-	7.19	0	Basal	LDS
X342BL	Pawitan	patients	1.02142878756033	-	4.27	1	LuminalB	MDS
X345VI	Pawitan	patients	3.48575422952360	+	6.76	0	Normal/NormalLike	MDS
X347JA	Pawitan	patients	-14.2237271220091	-	6.38	0	Basal	LDS
X349LE	Pawitan	patients	2.82800453514698	+	3.86	1	ERBB2	MDS
X350JO	Pawitan	patients	-2.09622849789788	+	8.15	0	LuminalB	LDS
X351OL	Pawitan	patients	-18.431610109133	-	1.46	1	ERBB2	LDS
X352AN	Pawitan	patients	2.00134664110047	+	7.89	0	Basal	MDS
X356AL	Pawitan	patients	-4.96765263133582	+	3.47	1	LuminalB	LDS
X360RI	Pawitan	patients	-6.46712410401038	+	1.61	1	LuminalB	LDS
X361NO	Pawitan	patients	3.42546325275806	+	7.59	0	NoSubtype	MDS
X365MA	Pawitan	patients	2.56701050143145	+	0.76	1	LuminalB	MDS
X371AS	Pawitan	patients	-11.9731101872619	+	7.42	0	Basal	LDS
X372LU	Pawitan	patients	-6.20960995483499	-	6.02	0	Basal	MDS
X373LI	Pawitan	patients	-2.44966539320167	+	1.55	1	Basal	LDS
X374BR	Pawitan	patients	4.69784512651192	+	3.89	1	Normal/NormalLike	MDS
X376FR	Pawitan	patients	3.25836854932265	+	1.19	1	LuminalA	MDS
X377DE	Pawitan	patients	7.31850504913573	-	7.65	0	Normal/NormalLike	HDS
X379BA	Pawitan	patients	1.64930727757306	+	7.84	0	LuminalA	MDS
X380MO	Pawitan	patients	1.94417099348876	+	1.39	1	Basal	MDS
X382GU	Pawitan	patients	-3.10584903308146	-	7.81	0	ERBB2	MDS
X600MPE	Neve	cellline	12.3978465565931	+			Luminal	MDS	35.3
ZR751	Neve	cellline	18.7097975565930	+			Luminal	HDS	5.88
ZR7530	Neve	cellline	6.44525155659305	+			Luminal	LDS
ZR75B	Neve	cellline	15.8828965565930	+			Luminal	HDS	22.1
